# Supplementary material for: Transcriptional response of the xerotolerant Arthrobacter sp. Helios strain to PEG-induced drought stress
Source: Front Microbiol. 2022 Oct 13;13:1009068. doi: 10.3389/fmicb.2022.1009068 (PMC9608346; doi:10.3389/fmicb.2022.1009068)
Supplement: Supplementary file 1 [file Data_Sheet_1.ZIP]

Archive with 5 entries (5 files):
- Supplementary tables 1-6.xlsx
- Supplementary table 7.xlsx
- Supplementary table 8.xlsx
- Supplementary table 9.xlsx
- Supplementary figures.docx
