# Supplementary material for: Transcriptional response of the xerotolerant Arthrobacter sp. Helios strain to PEG-induced drought stress
Source: Front Microbiol. 2022 Oct 13;13:1009068. doi: 10.3389/fmicb.2022.1009068 (PMC9608346; doi:10.3389/fmicb.2022.1009068)
Supplement: Supplementary file 1 [file Data_Sheet_1.ZIP › Supplementary tables 1-6.xlsx]

## Sheet: Table S1
Table S1. Transcriptomic data statistics
		Sample name	Total read bases (bp)	Raw reads (bp)	Trimmed reads (bp)	Q30 (%)	Genome mapped reads (bp)	Genome mapped ratio (%)
		PEG0_1	8,470,090,511	59,256,426	58,328,350	95.52	57,395,096	98.4
		PEG0_2	8,638,092,226	59,904,632	58,951,312	95.49	57,831,237	98.1
		PEG0_3	8,635,326,575	59,457,088	58,642,442	95.68	57,352,308	97.8
		PEG10_1	8,637,411,610	59,713,910	58,909,268	95.63	57,554,354	97.7
		PEG10_2	8,568,619,099	59,255,994	58,419,772	95.49	57,076,117	97.7
		PEG10_3	8,660,621,661	59,922,402	59,014,942	95.37	57,716,613	97.8
		PEG35_1	8,412,146,990	59,743,538	58,880,688	95.97	52,815,977	89.7
		PEG35_2	8,502,848,656	59,384,620	58,295,978	95.52	52,233,196	89.6
		PEG35_3	8,612,624,273	59,736,090	58,793,780	95.68	53,325,958	90.7

## Sheet: Table S2
Table S2. Carbon sources used by Arthrobacter sp. Helios. (+) Growth was detected by OD600 > 0.4. (-) No growth was detected.
	Carbon source	Growth
	Glucosa	+
	Fructosa	+
	Xilosa	+
	Succinato	-
	Maltosa	+
	Sacarosa	+
	Galactosa	-
	Citrato	-
	Lactosa	-
	Arabinosa	-
	Ribosa	-
	Fenol	-
	Benzoato	-
	3OH benzoato	+
	4OH benzoato	+
	PCA	+
	Catecol	-
	AFA	+
	Tereftalato	-
	Isoftalato	-
	Ftalato	-
	Piridina	-
	Colesterol	+

## Sheet: Table S3
Table S3. Arthrobacter sp. Helios growth in the presence of different metals and metalloids. (+) Growth was detected by OD600 > 0.4. (-) No growth was detected.
	Metals	Concentration (mM)	Growth
	NiCl2	0.62	+
		1.25	-
	ZnCl2	0.62	+
		1.25	+
		2.5	+
		5	+
		10	+
	K2TeO3	0.62	+
		1.25	+
		2.5	+
		5	+
		10	-
	NaAsO2	0.62	-
		1.25	-
	Na2HAsO4	1	-
		10	-
		25	-
	CuSO4	0.4	+
		0.8	+
		1.6	+
		3.1	-
	CdCl2	0.62	-
	AgNO3	0.62	-
	Pb(NO3)2	0.62	+
		1.25	+
		2.5	-
		5	-
		10	-
	Na2SeO3	1	+
		5	+
		10	+
		50	+
		100	+
		150	+
		200	-

## Sheet: Table S4
	General function	Gene id	Product		Table S4. Arthrobacter sp. Helios genome features according to the NCBI annotation
	Flagella synthesis	ArtHe_17510	flagellar assembly protein FliW
		ArtHe_17515	flagellar hook-associated protein FlgL
		ArtHe_17520	flagellar hook-associated protein FlgK
		ArtHe_17525	flagellar protein FlgN
		ArtHe_17530	sigma-70 family RNA polymerase sigma factor
		ArtHe_17535	flagellin
		ArtHe_17540	flagellar filament capping protein FliD
		ArtHe_17545	flagellar export chaperone FliS
		ArtHe_17550	hypothetical protein
		ArtHe_17555	excinuclease ABC subunit UvrA
		ArtHe_17560	flagellar basal body protein
		ArtHe_17565	flagellar basal-body rod protein FlgC
		ArtHe_17570	flagellar hook-basal body complex protein FliE
		ArtHe_17575	flagellar M-ring protein FliF
		ArtHe_17580	flagellar motor switch protein FliG
		ArtHe_17585	hypothetical protein
		ArtHe_17590	FliI/YscN family ATPase
		ArtHe_17595	flagellar FliJ family protein
		ArtHe_17600	C40 family peptidase
		ArtHe_17605	flagellar hook-length control protein FliK
		ArtHe_17610	flagellar hook capping protein
		ArtHe_17615	flagellar hook protein FlgE
		ArtHe_17620	flagellar FlbD family protein
		ArtHe_17625	MotA/TolQ/ExbB proton channel family protein
		ArtHe_17630	flagellar motor protein MotB
		ArtHe_17635	flagellar motor switch protein FliM
		ArtHe_17640	flagellar motor switch protein FliN
		ArtHe_17645	flagellar biosynthetic protein FliO
		ArtHe_17650	flagellar type III secretion system pore proteinFliP
		ArtHe_17655	flagellar biosynthesis protein FliQ
		ArtHe_17660	flagellar biosynthetic protein FliR
		ArtHe_17665	EscU/YscU/HrcU family type III secretion system export apparatus switch protein
		ArtHe_17670	flagellar biosynthesis protein FlhA
		ArtHe_17675	hypothetical protein
		ArtHe_17680	carbon storage regulator CsrA
	General stress	ArtHe_00760	sigma-70 family RNA polymerase sigma factor
		ArtHe_03030	RNA polymerase sigma factor
		ArtHe_04605	RNA polymerase sigma factor
		ArtHe_04880	RNA polymerase sigma factor SigJ
		ArtHe_07860	sigma-70 family RNA polymerase sigma factor
		ArtHe_09145	sigma-70 family RNA polymerase sigma factor
		ArtHe_09840	RNA polymerase sigma factor SigE
		ArtHe_12565	sigma-70 family RNA polymerase sigma factor
		ArtHe_13680	sigma-70 family RNA polymerase sigma factor
		ArtHe_13725	sigma-70 family RNA polymerase sigma factor
		ArtHe_14380	sigma-70 family RNA polymerase sigma factor
		ArtHe_15815	RNA polymerase sigma factor
		ArtHe_17530	sigma-70 family RNA polymerase sigma factor
		ArtHe_06610	molecular chaperone DnaJ
		ArtHe_10200	chaperonin GroEL
		ArtHe_10205	co-chaperone GroES
		ArtHe_11930	ATP-dependent chaperone ClpB
		ArtHe_04185	universal stress protein
		ArtHe_06225	universal stress protein
		ArtHe_07195	universal stress protein
		ArtHe_11205	universal stress protein
		ArtHe_13900	universal stress protein
		ArtHe_15660	universal stress protein
		ArtHe_16365	universal stress protein
		ArtHe_15050	DNA starvation/stationary phase protection protein
		ArtHe_17480	carbon starvation protein A
		ArtHe_12040	molecular chaperone DnaK
		ArtHe_12035	nucleotide exchange factor GrpE
		ArtHe_12030	DnaJ domain-containing protein
		ArtHe_00405	chaperonin GroEL
	Thermic shock	ArtHe_00395	cold-shock protein
		ArtHe_00440	cold shock domain-containing protein
		ArtHe_01700	cold-shock protein
		ArtHe_01710	cold-shock protein
		ArtHe_08880	cold-shock protein
	Oxidative stress	ArtHe_05980	SOD
		ArtHe_14485	manganese catalase family protein
		ArtHe_14120	catalase
		ArtHe_11075	catalase
		ArtHe_01810	catalase
		ArtHe_02295	thioredoxin domain-containing protein
		ArtHe_11010	thioredoxin
		ArtHe_13320	thioredoxin-disulfide reductase
		ArtHe_14800	thioredoxin-disulfide reductase
		ArtHe_14805	thioredoxin
		ArtHe_16150	thioredoxin domain-containing protein
		ArtHe_01040	thiol peroxidase
		ArtHe_08610	thioredoxin-dependent thiol peroxidase
		ArtHe_10990	thioredoxin-dependent thiol peroxidase
		ArtHe_12570	thioredoxin-dependent thiol peroxidase
		ArtHe_15110	redox-sensitive transcriptional activator SoxR
		ArtHe_01455	redox-sensitive transcriptional activator SoxR
		ArtHe_11330	Dyp-type peroxidase
		ArtHe_12185	NHL domain-containing thioredoxin family protein
Osmotic stress	Potassium homeosthasis	ArtHe_17380	potassium-transporting ATPase subunit KdpC
		ArtHe_17385	potassium-transporting ATPase subunit KdpB
		ArtHe_17390	potassium-transporting ATPase subunit KdpA
		ArtHe_17395	potassium-transporting ATPase subunit F
	Glycine betaine metabolism	ArtHe_04665	glycine betaine ABC transporter substrate-binding protein
		ArtHe_04670	ABC transporter permease subunit
		ArtHe_04675	glycine betaine/L-proline ABC transporter ATP-binding protein
		ArtHe_11940	choline BCCT transporter BetT
		ArtHe_11945	aldehyde dehydrogenase family protein
		ArtHe_11950	GMC family oxidoreductase N-terminal domain-containing protein
		ArtHe_13245	BCCT family transporter
	Glycogen metabolism	ArtHe_06185	glucose-1-phosphate adenylyltransferase
		ArtHe_06190	glycogen synthase
	TPP/TPS trehalose biosynthesis pathway	ArtHe_00035	trehalose-phosphatase
		ArtHe_00040	trehalose-6-phosphate synthase
	TS trehalose biosynthesis pathway	ArtHe_17800	maltose alpha-D-glucosyltransferase
	3rd trehalose biosynthesis pathway	ArtHe_10285	malto-oligosyltrehalose trehalohydrolase
		ArtHe_10290	malto-oligosyltrehalose synthase
		ArtHe_10295	glycogen debranching protein GlgX
	Aquoporins	ArtHe_08770	aquaporin
		ArtHe_06700	aquaporin family protein
	PGPB	ArtHe_14430	1-aminocyclopropane-1-carboxylate deaminase
		ArtHe_01245	amidase

## Sheet: Table S5
Table S5. Arthrobacter sp. Helios DEGs in PEG10 vs PEG0 and PEG35 vs PEG0 conditions according to COG database.
Gene ID	COG #	COG category	PEG10 condition	PEG35 condition
ArtHe_04725	28J4D	S	ns	ns
ArtHe_00235	28MCI	S	ns	ns
ArtHe_13805	28MCI	S	ns	up
ArtHe_00445	28NWB	S	ns	ns
ArtHe_04705	28PUQ	S	ns	ns
ArtHe_17495	291ZT	S	ns	ns
ArtHe_00310	293R6	S	ns	ns
ArtHe_16275	298YA	S	ns	ns
ArtHe_08045	299E4	S	ns	ns
ArtHe_12345	29DTM	S	ns	ns
ArtHe_03905	2AEJC	S	ns	ns
ArtHe_08160	2AFXT	S	ns	ns
ArtHe_04890	2AIF4	S	ns	ns
ArtHe_06545	2AN86	S	ns	ns
ArtHe_04600	2AR9G	S	ns	ns
ArtHe_05005	2AS54	S	ns	ns
ArtHe_06400	2ATJW	S	ns	ns
ArtHe_04710	2ATJW	S	ns	ns
ArtHe_11135	2ATJW	S	ns	ns
ArtHe_04540	2AUFS	S	ns	ns
ArtHe_04735	2AVV0	S	ns	ns
ArtHe_05890	2AY0M	S	ns	ns
ArtHe_17525	2B12R	S	ns	ns
ArtHe_08000	2B57P	S	ns	ns
ArtHe_15765	2BNGC	S	ns	ns
ArtHe_16170	2BW5S	S	ns	ns
ArtHe_03515	2BX7X	S	ns	ns
ArtHe_16040	2BYGI	S	ns	ns
ArtHe_16045	2BYH3	S	ns	ns
ArtHe_10840	2C1IE	S	ns	ns
ArtHe_15415	2C4MW	S	ns	ns
ArtHe_02420	2C7XW	S	ns	ns
ArtHe_15070	2C9IE	S	ns	ns
ArtHe_08840	2CAFG	S	ns	ns
ArtHe_02400	2CC1Y	K	ns	ns
ArtHe_00060	2CFSP	S	ns	ns
ArtHe_07570	2CFSP	S	ns	ns
ArtHe_05145	2CHCP	S	ns	ns
ArtHe_06370	2CNY9	K	ns	ns
ArtHe_08400	2CQFE	S	ns	ns
ArtHe_00335	2CRSQ	S	ns	ns
ArtHe_09495	2CT9V	S	ns	ns
ArtHe_00385	2CUM0	S	ns	ns
ArtHe_09280	2CXFQ	S	ns	ns
ArtHe_06520	2D9MJ	C	ns	ns
ArtHe_05440	2DB9X	S	ns	ns
ArtHe_15980	2DBB1	S	ns	ns
ArtHe_13640	2DBV7	S
ArtHe_01335	2DBWQ	S	ns	ns
ArtHe_07870	2DBXI	S	ns	ns
ArtHe_03125	2DC18	S	ns	ns
ArtHe_03965	2DKWS	S	ns	ns
ArtHe_07445	2DM0Y	S	ns	ns
ArtHe_09410	2DMIE	K	ns	ns
ArtHe_01420	2DMKG	S	ns	up
ArtHe_12415	2DMP1	S	ns	ns
ArtHe_11460	2DMQN	S	ns	ns
ArtHe_12405	2DP0W	S	ns	ns
ArtHe_13210	2DP0W	S	ns	ns
ArtHe_13740	2DP2K	S	ns	ns
ArtHe_00390	2DP6P	S	ns	ns
ArtHe_07875	2DPD4	S	ns	ns
ArtHe_13195	2DPEX	S	ns	ns
ArtHe_12085	2DR0Y	S	ns	ns
ArtHe_11740	2DRBM	S	ns	ns
ArtHe_02280	2DRBP	S	ns	ns
ArtHe_01000	2DRJ0	S	ns	ns
ArtHe_15380	2DRQG	S	ns	ns
ArtHe_02895	2DSSU	S	ns	ns
ArtHe_03520	2DWYV	S	ns	ns
ArtHe_11545	2DZ3S	S	ns	ns
ArtHe_04345	2E0H9	S	ns	ns
ArtHe_16695	2E1BJ	S	ns	ns
ArtHe_09855	2E39N	S	ns	ns
ArtHe_08870	2E3EP	S	ns	ns
ArtHe_13230	2E3IE	S	ns	ns
ArtHe_15090	2E3KN	S	ns	ns
ArtHe_09760	2E3M2	S	ns	ns
ArtHe_04365	2E49S	S	ns	ns
ArtHe_08810	2E4AX	S	ns	ns
ArtHe_04715	2E4C2	S	ns	ns
ArtHe_14965	2E4NY	D	ns	ns
ArtHe_03235	2E4S1	S	ns	ns
ArtHe_11450	2E5NA	S	ns	ns
ArtHe_17000	2E5RJ	S	ns	ns
ArtHe_17010	2E5RJ	S	ns	ns
ArtHe_10165	2E65S	S	ns	ns
ArtHe_06475	2E6D0	S	ns	ns
ArtHe_08890	2E6YX	S	ns	ns
ArtHe_00290	2E7BZ	S	ns	ns
ArtHe_09955	2E7VQ	S	ns	ns
ArtHe_06305	2E9C2	S	ns	ns
ArtHe_16675	2ED2N	S	ns	ns
ArtHe_01560	2EDNG	S	ns	ns
ArtHe_03645	2EFU9	S	ns	ns
ArtHe_05230	2EGC7	S	ns	ns
ArtHe_06030	2EGDD	S	ns	ns
ArtHe_11550	2EGDD	S	ns	ns
ArtHe_06110	2EGIC	S	ns	ns
ArtHe_11920	2EGRW	S	ns	ns
ArtHe_11750	2EHCF	S	ns	ns
ArtHe_17725	2EHMU	S	ns	ns
ArtHe_07690	2EHND	S	ns	ns
ArtHe_02350	2EID2	S	ns	ns
ArtHe_05030	2EJAX	S	ns	ns
ArtHe_15150	2EK1R	S	ns	ns
ArtHe_01895	2ER5B	S	ns	ns
ArtHe_13610	2ETCD	S	ns	up
ArtHe_13450	2FFGI	S	ns	ns
ArtHe_07850	arCOG06227	S	ns	ns
ArtHe_01170	arCOG06613	S	ns	ns
ArtHe_00805	arCOG11972	S	ns	ns
ArtHe_09515	arCOG11972	S	ns	ns
ArtHe_01230	arCOG13338	S	ns	down
ArtHe_01235	arCOG13339	S	ns	down
ArtHe_05385	arCOG14808	S	ns	ns
ArtHe_06970	COG0001	H	ns	ns
ArtHe_09705	COG0001	H	ns	ns
ArtHe_03820	COG0002	E	ns	ns
ArtHe_08235	COG0004	P	down	down
ArtHe_11000	COG0004	P	ns	ns
ArtHe_12705	COG0004	P	ns	down
ArtHe_02860	COG0005	F	ns	ns
ArtHe_01115	COG0006	E	ns	ns
ArtHe_10050	COG0006	E	ns	down
ArtHe_09805	COG0006	E	ns	ns
ArtHe_00900	COG0008	J	ns	ns
ArtHe_08475	COG0008	J	ns	ns
ArtHe_08970	COG0009	J	ns	ns
ArtHe_05650	COG0009	J	ns	ns
ArtHe_00640	COG0010	E	ns	ns
ArtHe_15640	COG0011	S	ns	ns
ArtHe_10055	COG0012	J	ns	ns
ArtHe_06850	COG0013	J	ns	ns
ArtHe_07645	COG0014	E	ns	ns
ArtHe_14185	COG0015	F	ns	ns
ArtHe_10590	COG0015	F	ns	ns
ArtHe_03795	COG0016	J	ns	ns
ArtHe_09010	COG0018	J	ns	ns
ArtHe_14490	COG0019	E	ns	ns
ArtHe_09005	COG0019	E	ns	ns
ArtHe_06560	COG0020	I	ns	ns
ArtHe_02305	COG0020	I	ns	ns
ArtHe_14155	COG0022	C	ns	ns
ArtHe_03340	COG0022	C	ns	ns
ArtHe_08710	COG0022	C	down	ns
ArtHe_11310	COG0022	C	down	ns
ArtHe_04490	COG0024	J	ns	ns
ArtHe_10405	COG0024	J	ns	ns
ArtHe_16765	COG0024	J	ns	ns
ArtHe_00650	COG0025	P	ns	ns
ArtHe_07430	COG0025	P	ns	ns
ArtHe_07975	COG0025	P	ns	down
ArtHe_02385	COG0026	F	ns	ns
ArtHe_00645	COG0028	EH	ns	ns
ArtHe_00710	COG0028	EH	ns	ns
ArtHe_00790	COG0028	EH	ns	ns
ArtHe_08585	COG0028	E	ns	ns
ArtHe_09055	COG0028	EH	ns	ns
ArtHe_12575	COG0028	EH	ns	ns
ArtHe_12720	COG0028	EH	ns	ns
ArtHe_17195	COG0028	EH	ns	ns
ArtHe_02510	COG0030	J	ns	ns
ArtHe_07955	COG0031	E	ns	ns
ArtHe_10915	COG0031	E	ns	ns
ArtHe_15260	COG0033	G	ns	ns
ArtHe_11910	COG0034	F	ns	ns
ArtHe_17065	COG0035	F	ns	ns
ArtHe_05095	COG0036	G	ns	ns
ArtHe_15345	COG0037	D	ns	ns
ArtHe_01365	COG0038	P	ns	ns
ArtHe_01600	COG0039	C	ns	ns
ArtHe_07480	COG0039	C	ns	ns
ArtHe_05185	COG0040	E	ns	ns
ArtHe_02380	COG0041	F	ns	ns
ArtHe_03190	COG0042	J	ns	ns
ArtHe_07025	COG0044	F	ns	ns
ArtHe_06790	COG0044	F	ns	ns
ArtHe_12500	COG0044	F	ns	ns
ArtHe_00565	COG0045	C	ns	ns
ArtHe_16015	COG0046	F	ns	ns
ArtHe_16020	COG0047	F	ns	ns
ArtHe_10555	COG0048	J	ns	ns
ArtHe_10550	COG0049	J	ns	ns
ArtHe_10540	COG0050	J	ns	ns
ArtHe_10515	COG0051	J	ns	ns
ArtHe_03270	COG0052	J	ns	ns
ArtHe_03770	COG0053	P	ns	ns
ArtHe_05135	COG0054	H	up	ns
ArtHe_08900	COG0055	C	ns	ns
ArtHe_08910	COG0056	C	ns	ns
ArtHe_05370	COG0057	G	ns	ns
ArtHe_05985	COG0057	G	ns	ns
ArtHe_07915	COG0057	G	ns	ns
ArtHe_17790	COG0058	G	ns	ns
ArtHe_08575	COG0059	EH	ns	ns
ArtHe_07700	COG0060	J	ns	ns
ArtHe_03935	COG0061	G	ns	ns
ArtHe_10300	COG0062	G	ns	ns
ArtHe_11480	COG0063	H	ns	ns
ArtHe_03075	COG0064	J	ns	ns
ArtHe_08430	COG0065	E	ns	ns
ArtHe_08425	COG0066	E	ns	ns
ArtHe_05260	COG0067	E	ns	ns
ArtHe_01965	COG0071	O	ns	ns
ArtHe_05805	COG0071	O	ns	down
ArtHe_03800	COG0072	J	ns	ns
ArtHe_00570	COG0074	C	ns	ns
ArtHe_05800	COG0076	E	ns	ns
ArtHe_16945	COG0076	E	ns	ns
ArtHe_15295	COG0077	E	ns	ns
ArtHe_03840	COG0078	E	ns	ns
ArtHe_14165	COG0079	E	ns	ns
ArtHe_03710	COG0079	E	ns	ns
ArtHe_10680	COG0080	J	ns	ns
ArtHe_10675	COG0081	J	ns	ns
ArtHe_06830	COG0082	E	ns	ns
ArtHe_08990	COG0083	E	ns	ns
ArtHe_02485	COG0084	L	ns	ns
ArtHe_10620	COG0085	K	ns	ns
ArtHe_10615	COG0086	K	ns	ns
ArtHe_10510	COG0087	J	ns	ns
ArtHe_10505	COG0088	J	ns	ns
ArtHe_10500	COG0089	J	ns	ns
ArtHe_10495	COG0090	J	ns	ns
ArtHe_10485	COG0091	J	ns	ns
ArtHe_10480	COG0092	J	ns	ns
ArtHe_10460	COG0093	J	ns	ns
ArtHe_10450	COG0094	J	ns	ns
ArtHe_07375	COG0095	H	ns	ns
ArtHe_06155	COG0095	H	ns	ns
ArtHe_10445	COG0096	J	ns	ns
ArtHe_10440	COG0097	J	ns	ns
ArtHe_10430	COG0098	J	ns	ns
ArtHe_06765	COG0099	J	ns	ns
ArtHe_10360	COG0099	J	ns	ns
ArtHe_10355	COG0100	J	ns	ns
ArtHe_10340	COG0101	J	ns	ns
ArtHe_10335	COG0102	J	ns	ns
ArtHe_10330	COG0103	J	ns	ns
ArtHe_15785	COG0104	F	ns	ns
ArtHe_07685	COG0105	F	ns	ns
ArtHe_03730	COG0106	E	ns	ns
ArtHe_05190	COG0107	E	ns	ns
ArtHe_05125	COG0108	H	up	ns
ArtHe_06035	COG0109	O	ns	ns
ArtHe_13505	COG0110	M	ns	ns
ArtHe_02585	COG0110	GM	ns	ns
ArtHe_02655	COG0110	S	ns	ns
ArtHe_15135	COG0110	S	ns	ns
ArtHe_16715	COG0110	Q	ns	ns
ArtHe_01120	COG0111	EH	ns	up
ArtHe_01315	COG0111	EH	ns	ns
ArtHe_08570	COG0111	E	ns	ns
ArtHe_08600	COG0111	EH	ns	ns
ArtHe_14020	COG0112	E	ns	ns
ArtHe_02040	COG0112	E	ns	ns
ArtHe_09710	COG0113	H	ns	ns
ArtHe_02340	COG0114	C	ns	ns
ArtHe_08515	COG0115	E	ns	ns
ArtHe_12065	COG0115	EH	ns	ns
ArtHe_05115	COG0117	H	ns	ns
ArtHe_03720	COG0118	E	ns	ns
ArtHe_00125	COG0119	E	ns	ns
ArtHe_06570	COG0119	E	ns	ns
ArtHe_16375	COG0121	S	ns	ns
ArtHe_16895	COG0121	S	ns	ns
ArtHe_14365	COG0122	FL	ns	ns
ArtHe_10920	COG0122	L	ns	ns
ArtHe_11640	COG0123	BQ	ns	ns
ArtHe_07060	COG0124	J	ns	ns
ArtHe_16320	COG0125	F	ns	ns
ArtHe_17715	COG0125	F	ns	ns
ArtHe_05990	COG0126	F	ns	ns
ArtHe_08790	COG0127	F	ns	ns
ArtHe_09155	COG0128	E	ns	ns
ArtHe_10525	COG0128	IQ	ns	ns
ArtHe_08590	COG0129	E	ns	ns
ArtHe_03505	COG0130	J	ns	ns
ArtHe_03715	COG0131	E	ns	ns
ArtHe_05245	COG0133	E	ns	ns
ArtHe_05240	COG0134	E	ns	ns
ArtHe_10805	COG0136	E	ns	ns
ArtHe_03850	COG0137	E	ns	ns
ArtHe_01910	COG0138	F	ns	ns
ArtHe_05220	COG0139	E	ns	ns
ArtHe_05180	COG0140	E	ns	ns
ArtHe_04475	COG0141	E	ns	ns
ArtHe_04350	COG0142	H	ns	ns
ArtHe_11105	COG0142	H	ns	ns
ArtHe_11240	COG0142	H	ns	ns
ArtHe_08555	COG0143	J	ns	ns
ArtHe_05090	COG0144	JK	ns	ns
ArtHe_00135	COG0145	EQ	ns	ns
ArtHe_00140	COG0146	EQ	ns	ns
ArtHe_05225	COG0147	E	ns	ns
ArtHe_12055	COG0147	EH	ns	ns
ArtHe_02185	COG0148	G	ns	ns
ArtHe_05995	COG0149	G	ns	ns
ArtHe_11915	COG0150	F	ns	ns
ArtHe_11890	COG0151	F	ns	ns
ArtHe_11885	COG0152	F	ns	ns
ArtHe_05705	COG0153	G	ns	ns
ArtHe_01245	COG0154	J	ns	ns
ArtHe_01320	COG0154	J	ns	ns
ArtHe_01430	COG0154	J	ns	ns
ArtHe_03070	COG0154	J	ns	ns
ArtHe_15285	COG0154	J	ns	ns
ArtHe_05250	COG0159	E	ns	ns
ArtHe_13465	COG0160	E	ns	ns
ArtHe_01125	COG0160	E	ns	up
ArtHe_01625	COG0160	E	ns	ns
ArtHe_11220	COG0160	E	ns	ns
ArtHe_01645	COG0161	H	ns	ns
ArtHe_03885	COG0162	J	ns	ns
ArtHe_08165	COG0164	L	ns	ns
ArtHe_01480	COG0165	E	ns	ns
ArtHe_03855	COG0165	E	ns	ns
ArtHe_06020	COG0166	G	ns	ns
ArtHe_06550	COG0167	F	ns	ns
ArtHe_11645	COG0168	P	ns	ns
ArtHe_06835	COG0169	E	ns	ns
ArtHe_05775	COG0169	E	ns	ns
ArtHe_10240	COG0169	E	ns	ns
ArtHe_15735	COG0171	H	ns	ns
ArtHe_15315	COG0172	J	ns	ns
ArtHe_06890	COG0173	J	ns	ns
ArtHe_04505	COG0174	E	ns	ns
ArtHe_04530	COG0174	E	ns	ns
ArtHe_06025	COG0176	G	ns	ns
ArtHe_11795	COG0177	L	ns	ns
ArtHe_04795	COG0178	L	ns	ns
ArtHe_05945	COG0178	L	ns	ns
ArtHe_17555	COG0178	L	ns	ns
ArtHe_13775	COG0179	HQ	down	ns
ArtHe_08485	COG0179	Q	ns	ns
ArtHe_16785	COG0179	Q	ns	ns
ArtHe_16805	COG0179	Q	ns	ns
ArtHe_17150	COG0179	Q	ns	ns
ArtHe_02095	COG0180	J	ns	ns
ArtHe_09720	COG0181	H	ns	ns
ArtHe_06205	COG0183	I	ns	ns
ArtHe_04845	COG0183	I	ns	ns
ArtHe_04915	COG0183	I	ns	ns
ArtHe_11445	COG0183	I	down	ns
ArtHe_10575	COG0183	I	ns	ns
ArtHe_10625	COG0183	I	ns	ns
ArtHe_03530	COG0184	J	ns	ns
ArtHe_10490	COG0185	J	ns	ns
ArtHe_10465	COG0186	J	ns	ns
ArtHe_04625	COG0187	L	ns	ns
ArtHe_14915	COG0187	L	ns	ns
ArtHe_04680	COG0188	L	ns	ns
ArtHe_14920	COG0188	L	ns	ns
ArtHe_12675	COG0189	HJ	ns	ns
ArtHe_02045	COG0190	H	ns	ns
ArtHe_10645	COG0191	G	ns	ns
ArtHe_15760	COG0191	G	ns	ns
ArtHe_06745	COG0192	H	ns	ns
ArtHe_02555	COG0193	J	ns	ns
ArtHe_06760	COG0194	F	ns	ns
ArtHe_03470	COG0195	K	ns	ns
ArtHe_03525	COG0196	H	ns	ns
ArtHe_10475	COG0197	J	ns	ns
ArtHe_10455	COG0198	J	ns	ns
ArtHe_12200	COG0199	J	ns	ns
ArtHe_10420	COG0200	J	ns	ns
ArtHe_10415	COG0201	U	ns	ns
ArtHe_10350	COG0202	K	ns	ns
ArtHe_03760	COG0203	J	ns	ns
ArtHe_10345	COG0203	J	ns	ns
ArtHe_04325	COG0204	I	ns	ns
ArtHe_05695	COG0204	I	ns	ns
ArtHe_05955	COG0204	I	ns	ns
ArtHe_08415	COG0204	I	ns	ns
ArtHe_10730	COG0205	G	ns	ns
ArtHe_04430	COG0206	D	ns	ns
ArtHe_10795	COG0207	F	ns	ns
ArtHe_07540	COG0208	F	ns	ns
ArtHe_07545	COG0209	F	ns	ns
ArtHe_00560	COG0210	L	ns	ns
ArtHe_09665	COG0210	L	ns	ns
ArtHe_09660	COG0210	L	ns	ns
ArtHe_09620	COG0210	L	ns	ns
ArtHe_07660	COG0211	J	ns	ns
ArtHe_10135	COG0212	H	ns	ns
ArtHe_02165	COG0213	F	ns	ns
ArtHe_07260	COG0214	H	ns	ns
ArtHe_06270	COG0215	J	ns	ns
ArtHe_17775	COG0215	J	ns	ns
ArtHe_08980	COG0216	J	ns	ns
ArtHe_07115	COG0217	K	ns	ns
ArtHe_09545	COG0219	J	ns	ns
ArtHe_11995	COG0220	J	ns	ns
ArtHe_15330	COG0221	C	ns	ns
ArtHe_10635	COG0222	J	ns	ns
ArtHe_05085	COG0223	J	ns	ns
ArtHe_08905	COG0224	C	ns	ns
ArtHe_07950	COG0225	O	ns	ns
ArtHe_14355	COG0226	P	ns	ns
ArtHe_15475	COG0226	P	ns	ns
ArtHe_12210	COG0227	J	ns	ns
ArtHe_08200	COG0228	J	ns	ns
ArtHe_04975	COG0229	O	ns	ns
ArtHe_14885	COG0230	J	ns	ns
ArtHe_06815	COG0231	J	ns	ns
ArtHe_03195	COG0232	F	ns	ns
ArtHe_03285	COG0233	J	ns	ns
ArtHe_10205	COG0234	O	ns	ns
ArtHe_08140	COG0235	G	ns	ns
ArtHe_08025	COG0236	IQ	ns	ns
ArtHe_05875	COG0237	H	ns	ns
ArtHe_14650	COG0238	J	ns	ns
ArtHe_04175	COG0239	D	ns	ns
ArtHe_04180	COG0239	D	ns	ns
ArtHe_08410	COG0240	C	ns	ns
ArtHe_06395	COG0242	J	ns	ns
ArtHe_05080	COG0242	J	ns	ns
ArtHe_07910	COG0242	J	ns	ns
ArtHe_00500	COG0243	C	ns	ns
ArtHe_05215	COG0243	C	ns	ns
ArtHe_10010	COG0243	C	ns	ns
ArtHe_10640	COG0244	J	ns	ns
ArtHe_17770	COG0245	I	ns	ns
ArtHe_01130	COG0247	C	ns	up
ArtHe_01505	COG0247	C	ns	ns
ArtHe_01530	COG0247	C	ns	ns
ArtHe_02195	COG0248	FP	ns	ns
ArtHe_02200	COG0248	FP	ns	ns
ArtHe_11665	COG0248	FP	ns	ns
ArtHe_10685	COG0250	K	ns	ns
ArtHe_04240	COG0251	J	ns	down
ArtHe_11845	COG0251	J	ns	ns
ArtHe_00735	COG0252	EJ	ns	ns
ArtHe_00955	COG0252	EJ	ns	ns
ArtHe_03680	COG0253	E	ns	ns
ArtHe_06150	COG0254	J	ns	ns
ArtHe_10470	COG0255	J	ns	ns
ArtHe_10435	COG0256	J	ns	ns
ArtHe_10365	COG0257	J	ns	ns
ArtHe_05310	COG0258	L	ns	ns
ArtHe_05820	COG0258	L	ns	ns
ArtHe_03860	COG0259	H	ns	ns
ArtHe_04585	COG0260	E	ns	ns
ArtHe_09850	COG0260	E	ns	ns
ArtHe_07665	COG0261	J	ns	ns
ArtHe_14415	COG0262	H	ns	ns
ArtHe_13875	COG0262	H	ns	ns
ArtHe_04810	COG0262	H	ns	ns
ArtHe_10015	COG0262	H	ns	ns
ArtHe_11880	COG0262	H	ns	ns
ArtHe_10800	COG0262	H	ns	ns
ArtHe_14845	COG0262	H	ns	ns
ArtHe_12770	COG0262	H	ns	ns
ArtHe_12395	COG0262	H	ns	ns
ArtHe_16330	COG0262	H	ns	ns
ArtHe_17305	COG0262	H	ns	ns
ArtHe_07650	COG0263	E	ns	ns
ArtHe_03275	COG0264	J	ns	ns
ArtHe_09570	COG0265	O	ns	ns
ArtHe_11830	COG0265	O	ns	ns
ArtHe_07780	COG0266	L	ns	ns
ArtHe_08290	COG0266	L	ns	ns
ArtHe_16775	COG0266	L	ns	ns
ArtHe_16975	COG0266	L	ns	ns
ArtHe_12205	COG0267	J	ns	ns
ArtHe_06645	COG0268	J	ns	ns
ArtHe_01150	COG0270	H	ns	ns
ArtHe_03040	COG0272	L	ns	ns
ArtHe_02830	COG0274	F	ns	ns
ArtHe_04375	COG0275	J	ns	ns
ArtHe_09725	COG0276	H	ns	ns
ArtHe_00010	COG0277	C	ns	ns
ArtHe_13990	COG0277	C	up	ns
ArtHe_07160	COG0277	C	ns	ns
ArtHe_04110	COG0277	C	ns	ns
ArtHe_07600	COG0277	C	ns	ns
ArtHe_15105	COG0277	C	ns	ns
ArtHe_13225	COG0277	C	ns	ns
ArtHe_15875	COG0277	C	ns	ns
ArtHe_15630	COG0280	C	ns	ns
ArtHe_03225	COG0281	C	ns	ns
ArtHe_10955	COG0281	C	down	ns
ArtHe_15625	COG0282	F	ns	ns
ArtHe_04055	COG0283	F	ns	ns
ArtHe_06770	COG0284	F	ns	ns
ArtHe_07695	COG0285	H	ns	ns
ArtHe_04050	COG0287	E	ns	ns
ArtHe_02345	COG0288	P	ns	ns
ArtHe_03585	COG0289	E	ns	ns
ArtHe_03750	COG0290	J	ns	ns
ArtHe_03755	COG0291	J	ns	ns
ArtHe_05745	COG0294	H	ns	ns
ArtHe_15365	COG0294	H	ns	ns
ArtHe_02160	COG0295	F	ns	ns
ArtHe_10285	COG0296	G	ns	ns
ArtHe_17805	COG0296	G	ns	ns
ArtHe_01865	COG0299	F	ns	ns
ArtHe_15250	COG0300	S	ns	ns
ArtHe_12690	COG0300	S	ns	ns
ArtHe_15360	COG0302	H	ns	ns
ArtHe_00495	COG0303	H	ns	ns
ArtHe_03565	COG0303	H	ns	ns
ArtHe_08030	COG0304	I	ns	ns
ArtHe_16145	COG0304	I	ns	ns
ArtHe_14640	COG0305	L	ns	ns
ArtHe_15495	COG0306	P	ns	ns
ArtHe_05120	COG0307	H	up	ns
ArtHe_06165	COG0308	E	ns	ns
ArtHe_07795	COG0308	E	ns	ns
ArtHe_16740	COG0308	E	ns	ns
ArtHe_07120	COG0311	H	ns	ns
ArtHe_02460	COG0313	H	ns	ns
ArtHe_03580	COG0314	H	ns	ns
ArtHe_03570	COG0315	H	ns	ns
ArtHe_06535	COG0316	S	ns	ns
ArtHe_07080	COG0317	KT	ns	ns
ArtHe_14545	COG0318	IQ	ns	ns
ArtHe_00600	COG0318	IQ	ns	ns
ArtHe_08270	COG0318	IQ	ns	ns
ArtHe_11520	COG0318	IQ	ns	ns
ArtHe_12585	COG0318	IQ	up	up
ArtHe_12665	COG0318	IQ	ns	ns
ArtHe_16140	COG0318	IQ	ns	ns
ArtHe_06590	COG0319	S	ns	ns
ArtHe_04545	COG0320	H	ns	ns
ArtHe_04550	COG0321	H	ns	ns
ArtHe_05960	COG0322	L	ns	ns
ArtHe_01155	COG0323	L	ns	ns
ArtHe_03675	COG0324	J	ns	ns
ArtHe_04440	COG0325	S	ns	ns
ArtHe_07945	COG0327	S	ns	ns
ArtHe_07935	COG0328	EL	ns	ns
ArtHe_14435	COG0329	EM	ns	ns
ArtHe_13435	COG0329	EM	ns	ns
ArtHe_06940	COG0329	EM	ns	ns
ArtHe_03610	COG0329	E	ns	ns
ArtHe_08085	COG0329	EM	ns	ns
ArtHe_16635	COG0329	EM	ns	up
ArtHe_16720	COG0329	E	ns	ns
ArtHe_06375	COG0330	O	ns	ns
ArtHe_08015	COG0331	I	ns	ns
ArtHe_08020	COG0332	I	ns	ns
ArtHe_08265	COG0332	I	ns	ns
ArtHe_08300	COG0333	J	ns	ns
ArtHe_11630	COG0334	E	ns	ns
ArtHe_08180	COG0335	J	ns	ns
ArtHe_08185	COG0336	J	ns	ns
ArtHe_06820	COG0337	E	ns	ns
ArtHe_07250	COG0339	E	ns	ns
ArtHe_02910	COG0340	H	ns	ns
ArtHe_07085	COG0341	U	ns	ns
ArtHe_07090	COG0342	U	ns	ns
ArtHe_16870	COG0343	J	ns	ns
ArtHe_11655	COG0345	E	ns	ns
ArtHe_14410	COG0346	E	ns	ns
ArtHe_13790	COG0346	E	ns	ns
ArtHe_00925	COG0346	E	ns	ns
ArtHe_00930	COG0346	E	ns	ns
ArtHe_13350	COG0346	E	ns	ns
ArtHe_07405	COG0346	E	ns	ns
ArtHe_07320	COG0346	E	ns	ns
ArtHe_01450	COG0346	E	ns	ns
ArtHe_04025	COG0346	E	ns	ns
ArtHe_10020	COG0346	E	ns	ns
ArtHe_11455	COG0346	E	ns	ns
ArtHe_15790	COG0346	E	ns	ns
ArtHe_16290	COG0346	E	ns	ns
ArtHe_16600	COG0346	E	ns	ns
ArtHe_16780	COG0346	E	ns	ns
ArtHe_08230	COG0347	K	down	down
ArtHe_08240	COG0347	K	down	down
ArtHe_04885	COG0349	J	ns	ns
ArtHe_14375	COG0350	L	ns	ns
ArtHe_08105	COG0350	L	ns	ns
ArtHe_16850	COG0351	H	ns	ns
ArtHe_17350	COG0351	HK	ns	ns
ArtHe_17355	COG0352	H	ns	ns
ArtHe_16085	COG0353	L	ns	ns
ArtHe_10745	COG0354	S	ns	ns
ArtHe_08895	COG0355	C	ns	ns
ArtHe_08930	COG0356	C	ns	ns
ArtHe_14860	COG0357	J	ns	ns
ArtHe_03200	COG0358	L	ns	ns
ArtHe_14645	COG0359	J	ns	ns
ArtHe_14660	COG0360	J	ns	ns
ArtHe_10370	COG0361	J	ns	ns
ArtHe_07965	COG0362	G	ns	ns
ArtHe_01465	COG0363	G	ns	ns
ArtHe_06005	COG0363	G	ns	ns
ArtHe_16665	COG0363	G	ns	ns
ArtHe_06015	COG0364	G	ns	ns
ArtHe_02395	COG0365	I	ns	ns
ArtHe_04000	COG0365	I	ns	ns
ArtHe_11805	COG0365	I	ns	ns
ArtHe_15840	COG0365	I	ns	ns
ArtHe_00015	COG0366	G	ns	ns
ArtHe_07370	COG0366	G	ns	down
ArtHe_09185	COG0366	G	ns	ns
ArtHe_12905	COG0366	G	ns	ns
ArtHe_17795	COG0366	G	ns	ns
ArtHe_17800	COG0366	G	ns	ns
ArtHe_03975	COG0372	C	ns	ns
ArtHe_09915	COG0372	C	ns	ns
ArtHe_09745	COG0373	H	ns	ns
ArtHe_01770	COG0378	KO	ns	down
ArtHe_04155	COG0378	KO	ns	down
ArtHe_00040	COG0380	G	ns	ns
ArtHe_08345	COG0381	M	ns	ns
ArtHe_11080	COG0382	H	ns	ns
ArtHe_11085	COG0382	H	ns	ns
ArtHe_00615	COG0383	G	ns	ns
ArtHe_06875	COG0384	S	ns	ns
ArtHe_10025	COG0384	J	ns	ns
ArtHe_05330	COG0385	S	ns	ns
ArtHe_14295	COG0387	P	ns	ns
ArtHe_01415	COG0388	S	ns	ns
ArtHe_01605	COG0388	S	ns	ns
ArtHe_07030	COG0388	S	ns	ns
ArtHe_15805	COG0388	S	ns	ns
ArtHe_07420	COG0389	L	ns	ns
ArtHe_04360	COG0389	L	ns	ns
ArtHe_16465	COG0389	L	ns	ns
ArtHe_05970	COG0391	S	ns	ns
ArtHe_06455	COG0392	S	ns	down
ArtHe_05470	COG0394	T	ns	ns
ArtHe_12050	COG0394	T	ns	ns
ArtHe_06950	COG0395	G	ns	ns
ArtHe_06425	COG0395	G	ns	ns
ArtHe_05525	COG0395	G	ns	ns
ArtHe_05850	COG0395	G	ns	ns
ArtHe_08070	COG0395	G	ns	ns
ArtHe_12170	COG0395	G	ns	ns
ArtHe_10385	COG0395	G	ns	ns
ArtHe_12515	COG0395	G	ns	ns
ArtHe_06070	COG0396	O	ns	ns
ArtHe_02580	COG0399	E	ns	ns
ArtHe_02590	COG0399	E	ns	ns
ArtHe_03145	COG0400	S	ns	ns
ArtHe_15580	COG0400	S	ns	ns
ArtHe_13950	COG0402	F	ns	up
ArtHe_05155	COG0402	F	ns	ns
ArtHe_05170	COG0402	F	ns	ns
ArtHe_17440	COG0402	F	up	ns
ArtHe_14035	COG0403	E	ns	ns
ArtHe_14030	COG0404	E	ns	ns
ArtHe_01545	COG0404	E	ns	ns
ArtHe_14775	COG0406	G	ns	ns
ArtHe_01085	COG0406	G	ns	ns
ArtHe_11035	COG0406	G	ns	ns
ArtHe_11485	COG0406	G	ns	ns
ArtHe_11575	COG0406	G	ns	ns
ArtHe_16280	COG0406	G	ns	ns
ArtHe_09740	COG0407	H	ns	ns
ArtHe_13820	COG0410	E	ns	up
ArtHe_02225	COG0410	E	ns	ns
ArtHe_13825	COG0411	E	ns	up
ArtHe_02230	COG0411	E	ns	ns
ArtHe_13920	COG0412	Q	ns	ns
ArtHe_04095	COG0412	Q	ns	ns
ArtHe_04190	COG0412	Q	ns	ns
ArtHe_04500	COG0413	H	ns	ns
ArtHe_15400	COG0414	H	ns	ns
ArtHe_13695	COG0415	L	ns	ns
ArtHe_08760	COG0419	L	ns	ns
ArtHe_08765	COG0420	L	ns	ns
ArtHe_08325	COG0421	E	ns	ns
ArtHe_15650	COG0421	E	ns	ns
ArtHe_03160	COG0423	J	ns	ns
ArtHe_02880	COG0424	D	ns	ns
ArtHe_14235	COG0431	S	ns	ns
ArtHe_00780	COG0431	S	ns	ns
ArtHe_12280	COG0435	O	ns	ns
ArtHe_03500	COG0436	E	ns	ns
ArtHe_05460	COG0436	E	ns	ns
ArtHe_10080	COG0436	E	ns	ns
ArtHe_09920	COG0436	E	ns	ns
ArtHe_08320	COG0436	E	ns	ns
ArtHe_10700	COG0436	E	ns	ns
ArtHe_10005	COG0437	C	ns	ns
ArtHe_14765	COG0438	M	ns	ns
ArtHe_14465	COG0438	M	ns	ns
ArtHe_14460	COG0438	M	ns	ns
ArtHe_01815	COG0438	M	ns	down
ArtHe_06715	COG0438	M	ns	ns
ArtHe_06190	COG0438	M	ns	ns
ArtHe_03250	COG0438	M	ns	ns
ArtHe_08355	COG0438	M	ns	ns
ArtHe_08380	COG0438	M	ns	ns
ArtHe_08385	COG0438	M	ns	ns
ArtHe_08455	COG0438	M	ns	ns
ArtHe_08580	COG0440	E	ns	ns
ArtHe_07275	COG0441	J	ns	ns
ArtHe_03445	COG0442	J	ns	ns
ArtHe_12040	COG0443	O	ns	ns
ArtHe_00185	COG0444	EP	ns	up
ArtHe_14515	COG0444	P	ns	ns
ArtHe_16645	COG0444	EP	ns	up
ArtHe_14285	COG0446	S	ns	ns
ArtHe_10535	COG0446	C	ns	ns
ArtHe_12315	COG0446	S	ns	ns
ArtHe_13160	COG0446	S	ns	ns
ArtHe_17125	COG0446	C	ns	up
ArtHe_11515	COG0447	H	ns	ns
ArtHe_06185	COG0448	G	ns	ns
ArtHe_12215	COG0448	G	ns	ns
ArtHe_10310	COG0449	M	ns	ns
ArtHe_01435	COG0451	GM	ns	ns
ArtHe_06945	COG0451	GM	ns	ns
ArtHe_06650	COG0451	GM	ns	ns
ArtHe_02575	COG0451	GM	ns	ns
ArtHe_08965	COG0451	GM	ns	ns
ArtHe_08275	COG0451	M	ns	ns
ArtHe_14825	COG0451	M	ns	ns
ArtHe_12285	COG0451	GM	ns	ns
ArtHe_16380	COG0451	GM	ns	ns
ArtHe_17410	COG0451	GM	ns	ns
ArtHe_06750	COG0452	H	ns	ns
ArtHe_07435	COG0454	K	ns	ns
ArtHe_07255	COG0454	K	ns	ns
ArtHe_01840	COG0454	K	ns	ns
ArtHe_03060	COG0454	K	ns	ns
ArtHe_03165	COG0454	K	ns	ns
ArtHe_04655	COG0454	K	ns	ns
ArtHe_10255	COG0454	K	ns	ns
ArtHe_08210	COG0454	K	ns	ns
ArtHe_10670	COG0454	K	ns	ns
ArtHe_10765	COG0454	K	ns	ns
ArtHe_11695	COG0454	K	ns	ns
ArtHe_12880	COG0454	K	ns	ns
ArtHe_16385	COG0454	K	ns	ns
ArtHe_09425	COG0455	D	ns	ns
ArtHe_10865	COG0455	D	ns	ns
ArtHe_11780	COG0455	D	ns	up
ArtHe_02505	COG0457	K	ns	ns
ArtHe_03590	COG0457	S	ns	ns
ArtHe_03915	COG0457	J	ns	ns
ArtHe_06775	COG0458	F	ns	ns
ArtHe_00405	COG0459	O	ns	ns
ArtHe_10200	COG0459	O	ns	ns
ArtHe_09000	COG0460	E	ns	ns
ArtHe_15740	COG0461	F	ns	ns
ArtHe_02545	COG0462	F	ns	ns
ArtHe_09345	COG0463	M	ns	ns
ArtHe_09350	COG0463	M	ns	ns
ArtHe_08365	COG0463	M	ns	ns
ArtHe_01900	COG0464	O	ns	ns
ArtHe_15355	COG0465	O	ns	ns
ArtHe_03650	COG0468	L	ns	ns
ArtHe_05270	COG0469	G	ns	ns
ArtHe_17710	COG0470	L	ns	ns
ArtHe_05395	COG0471	P	ns	down
ArtHe_08945	COG0472	M	ns	ns
ArtHe_04400	COG0472	M	ns	ns
ArtHe_08520	COG0473	CE	ns	ns
ArtHe_05400	COG0473	CE	ns	ns
ArtHe_06175	COG0474	P	ns	ns
ArtHe_09750	COG0476	H	ns	ns
ArtHe_09615	COG0476	H	ns	ns
ArtHe_00055	COG0477	EGP	ns	ns
ArtHe_14595	COG0477	EGP	ns	ns
ArtHe_00195	COG0477	EGP	ns	ns
ArtHe_00355	COG0477	EGP	ns	ns
ArtHe_00450	COG0477	EGP	ns	ns
ArtHe_14270	COG0477	EGP	ns	ns
ArtHe_14225	COG0477	EGP	ns	ns
ArtHe_14215	COG0477	EGP	ns	ns
ArtHe_00575	COG0477	EGP	ns	ns
ArtHe_00590	COG0477	EGP	ns	ns
ArtHe_14100	COG0477	EGP	ns	ns
ArtHe_00625	COG0477	EGP	ns	ns
ArtHe_00670	COG0477	EGP	ns	ns
ArtHe_13905	COG0477	EGP	down	down
ArtHe_13895	COG0477	EGP	ns	ns
ArtHe_13860	COG0477	EGP	down	ns
ArtHe_00965	COG0477	EGP	ns	ns
ArtHe_13605	COG0477	EGP	ns	ns
ArtHe_01140	COG0477	EGP	ns	ns
ArtHe_13285	COG0477	EGP	ns	ns
ArtHe_07295	COG0477	EGP	ns	ns
ArtHe_07290	COG0477	EGP	ns	ns
ArtHe_01385	COG0477	EGP	ns	ns
ArtHe_01460	COG0477	EGP	ns	ns
ArtHe_01995	COG0477	EGP	ns	ns
ArtHe_02330	COG0477	EGP	ns	ns
ArtHe_02640	COG0477	EGP	ns	ns
ArtHe_02870	COG0477	EGP	ns	ns
ArtHe_03230	COG0477	EGP	ns	ns
ArtHe_03595	COG0477	EGP	ns	ns
ArtHe_08685	COG0477	EGP	ns	ns
ArtHe_08755	COG0477	EGP	ns	ns
ArtHe_08835	COG0477	EGP	ns	ns
ArtHe_03775	COG0477	EGP	ns	ns
ArtHe_04255	COG0477	EGP	ns	ns
ArtHe_04610	COG0477	EGP	ns	up
ArtHe_05150	COG0477	EGP	ns	ns
ArtHe_05300	COG0477	EGP	ns	ns
ArtHe_05415	COG0477	EGP	ns	ns
ArtHe_05665	COG0477	EGP	ns	ns
ArtHe_05770	COG0477	EGP	ns	ns
ArtHe_05810	COG0477	EGP	ns	down
ArtHe_09635	COG0477	EGP	ns	ns
ArtHe_07730	COG0477	EGP	ns	ns
ArtHe_07920	COG0477	EGP	ns	ns
ArtHe_08250	COG0477	EGP	ns	ns
ArtHe_11045	COG0477	EGP	ns	ns
ArtHe_11160	COG0477	EGP	ns	ns
ArtHe_11190	COG0477	EGP	ns	ns
ArtHe_11295	COG0477	EGP	ns	ns
ArtHe_12225	COG0477	EGP	ns	ns
ArtHe_11820	COG0477	EGP	ns	ns
ArtHe_10810	COG0477	EGP	ns	ns
ArtHe_11680	COG0477	EGP	ns	ns
ArtHe_13125	COG0477	EGP	up	up
ArtHe_12885	COG0477	EGP	ns	ns
ArtHe_12800	COG0477	EGP	ns	down
ArtHe_15910	COG0477	EGP	ns	ns
ArtHe_16115	COG0477	EGP	ns	ns
ArtHe_16190	COG0477	EGP	ns	ns
ArtHe_16345	COG0477	EGP	down	down
ArtHe_16545	COG0477	EGP	ns	ns
ArtHe_17135	COG0477	EGP	ns	ns
ArtHe_17210	COG0477	EGP	ns	ns
ArtHe_02110	COG0479	C	ns	ns
ArtHe_10545	COG0480	J	ns	ns
ArtHe_06635	COG0481	M	ns	ns
ArtHe_09530	COG0482	J	ns	ns
ArtHe_00555	COG0483	G	ns	ns
ArtHe_03045	COG0483	G	ns	ns
ArtHe_09165	COG0483	G	ns	ns
ArtHe_06610	COG0484	O	ns	ns
ArtHe_09540	COG0484	O	ns	ns
ArtHe_12030	COG0484	O	ns	ns
ArtHe_14705	COG0488	S	ns	ns
ArtHe_14630	COG0488	S	ns	ns
ArtHe_06095	COG0488	S	ns	ns
ArtHe_02520	COG0488	S	ns	ns
ArtHe_05105	COG0488	S	ns	ns
ArtHe_05720	COG0488	S	ns	ns
ArtHe_07830	COG0488	S	ns	ns
ArtHe_09825	COG0489	D	ns	ns
ArtHe_14245	COG0491	I	ns	ns
ArtHe_14045	COG0491	S	ns	ns
ArtHe_00840	COG0491	P	ns	ns
ArtHe_00915	COG0491	S	ns	ns
ArtHe_07345	COG0491	S	ns	ns
ArtHe_08510	COG0491	S	ns	ns
ArtHe_05575	COG0491	S	ns	ns
ArtHe_05925	COG0491	S	ns	ns
ArtHe_11055	COG0491	S	ns	ns
ArtHe_11300	COG0491	S	ns	ns
ArtHe_13320	COG0492	O	ns	ns
ArtHe_05340	COG0492	O	ns	ns
ArtHe_05465	COG0492	O	ns	ns
ArtHe_14800	COG0492	O	ns	ns
ArtHe_05265	COG0493	E	ns	ns
ArtHe_11170	COG0493	E	ns	ns
ArtHe_14785	COG0494	L	ns	ns
ArtHe_02525	COG0494	L	ns	ns
ArtHe_03950	COG0494	L	ns	ns
ArtHe_07610	COG0494	L	ns	ns
ArtHe_11840	COG0494	L	ns	ns
ArtHe_11790	COG0494	L	ns	ns
ArtHe_10775	COG0494	L	ns	ns
ArtHe_06690	COG0495	J	ns	ns
ArtHe_03940	COG0497	L	ns	ns
ArtHe_08995	COG0498	E	ns	ns
ArtHe_02430	COG0499	H	ns	ns
ArtHe_00215	COG0500	Q	ns	ns
ArtHe_00660	COG0500	Q	ns	ns
ArtHe_06930	COG0500	Q	ns	ns
ArtHe_06385	COG0500	Q	ns	ns
ArtHe_09170	COG0500	Q	ns	ns
ArtHe_04265	COG0500	Q	ns	ns
ArtHe_09550	COG0500	Q	ns	ns
ArtHe_04780	COG0500	Q	ns	ns
ArtHe_05690	COG0500	Q	ns	ns
ArtHe_11250	COG0500	H	ns	ns
ArtHe_12045	COG0500	Q	ns	ns
ArtHe_12390	COG0500	Q	ns	ns
ArtHe_04630	COG0501	O	ns	ns
ArtHe_11040	COG0501	O	ns	ns
ArtHe_03875	COG0503	F	ns	ns
ArtHe_03945	COG0504	F	ns	ns
ArtHe_06785	COG0505	EF	ns	ns
ArtHe_06780	COG0505	EF	ns	ns
ArtHe_12645	COG0506	CE	ns	ns
ArtHe_14150	COG0508	C	ns	ns
ArtHe_03345	COG0508	C	ns	up
ArtHe_08715	COG0508	C	down	ns
ArtHe_09125	COG0508	C	ns	ns
ArtHe_04575	COG0508	C	ns	ns
ArtHe_11305	COG0508	C	down	ns
ArtHe_14025	COG0509	E	ns	ns
ArtHe_14980	COG0512	EH	ns	ns
ArtHe_09780	COG0513	L	ns	ns
ArtHe_11990	COG0513	L	ns	ns
ArtHe_10890	COG0513	L	down	down
ArtHe_14440	COG0514	L	ns	ns
ArtHe_17105	COG0514	L	ns	ns
ArtHe_00025	COG0515	KLT	ns	ns
ArtHe_13700	COG0515	KLT	ns	ns
ArtHe_01730	COG0515	KLT	ns	ns
ArtHe_02955	COG0515	KLT	ns	ns
ArtHe_08725	COG0515	KLT	ns	ns
ArtHe_04335	COG0515	KLT	ns	ns
ArtHe_04555	COG0515	KLT	ns	ns
ArtHe_10880	COG0515	KLT	ns	ns
ArtHe_14990	COG0515	KLT	ns	ns
ArtHe_14985	COG0515	KLT	ns	ns
ArtHe_14795	COG0515	KLT	ns	ns
ArtHe_10190	COG0516	F	ns	ns
ArtHe_10185	COG0516	F	ns	ns
ArtHe_10160	COG0518	F	ns	ns
ArtHe_08255	COG0518	F	ns	ns
ArtHe_02680	COG0520	E	ns	ns
ArtHe_03575	COG0521	H	ns	ns
ArtHe_06865	COG0522	J	ns	ns
ArtHe_01475	COG0524	G	ns	ns
ArtHe_07735	COG0524	G	ns	ns
ArtHe_15200	COG0524	G	ns	ns
ArtHe_07720	COG0525	J	ns	ns
ArtHe_11010	COG0526	CO	ns	ns
ArtHe_12185	COG0526	CO	ns	ns
ArtHe_11570	COG0526	CO	ns	ns
ArtHe_16065	COG0527	E	ns	ns
ArtHe_03280	COG0528	F	ns	ns
ArtHe_14625	COG0531	E	ns	ns
ArtHe_14330	COG0531	E	ns	ns
ArtHe_14315	COG0531	E	ns	up
ArtHe_13270	COG0531	E	ns	down
ArtHe_06895	COG0531	E	ns	ns
ArtHe_06230	COG0531	E	ns	down
ArtHe_05795	COG0531	E	ns	down
ArtHe_11200	COG0531	E	ns	up
ArtHe_15635	COG0531	E	ns	ns
ArtHe_16305	COG0531	E	ns	ns
ArtHe_16540	COG0531	E	ns	down
ArtHe_03480	COG0532	J	ns	ns
ArtHe_10250	COG0533	O	ns	ns
ArtHe_14590	COG0534	V	ns	ns
ArtHe_16455	COG0534	V	ns	ns
ArtHe_07655	COG0536	S	ns	ns
ArtHe_07270	COG0537	FG	ns	ns
ArtHe_09080	COG0537	FG	ns	ns
ArtHe_01915	COG0538	C	ns	ns
ArtHe_05830	COG0539	J	ns	ns
ArtHe_06795	COG0540	F	ns	ns
ArtHe_08225	COG0541	U	ns	ns
ArtHe_11930	COG0542	O	ns	ns
ArtHe_15420	COG0542	O	ns	ns
ArtHe_07765	COG0544	O	ns	ns
ArtHe_06330	COG0545	O	ns	ns
ArtHe_06325	COG0545	O	ns	ns
ArtHe_00725	COG0546	S	ns	ns
ArtHe_05950	COG0546	S	ns	ns
ArtHe_08470	COG0546	S	ns	ns
ArtHe_06485	COG0547	E	ns	ns
ArtHe_03830	COG0548	E	ns	ns
ArtHe_02970	COG0550	L	ns	ns
ArtHe_11670	COG0550	L	ns	ns
ArtHe_08245	COG0552	U	ns	ns
ArtHe_00820	COG0553	L	ns	ns
ArtHe_06695	COG0554	C	ns	ns
ArtHe_15885	COG0554	C	ns	ns
ArtHe_05880	COG0556	L	ns	ns
ArtHe_07265	COG0558	I	ns	ns
ArtHe_03240	COG0558	I	ns	ns
ArtHe_03625	COG0558	I	ns	ns
ArtHe_13835	COG0559	E	ns	up
ArtHe_02240	COG0559	E	ns	ns
ArtHe_06125	COG0560	E	ns	ns
ArtHe_11605	COG0560	E	ns	ns
ArtHe_15320	COG0561	S	ns	ns
ArtHe_15205	COG0561	S	ns	ns
ArtHe_16685	COG0561	S	ns	ns
ArtHe_09390	COG0562	M	ns	ns
ArtHe_10410	COG0563	F	ns	ns
ArtHe_04465	COG0564	J	ns	ns
ArtHe_16965	COG0564	J	ns	ns
ArtHe_06140	COG0566	J	ns	ns
ArtHe_03765	COG0566	J	ns	ns
ArtHe_15755	COG0566	J	ns	ns
ArtHe_17780	COG0566	J	ns	ns
ArtHe_04605	COG0568	K	ns	ns
ArtHe_04740	COG0569	P	ns	ns
ArtHe_04745	COG0569	P	ns	ns
ArtHe_11650	COG0569	P	ns	ns
ArtHe_08295	COG0571	K	ns	ns
ArtHe_12830	COG0572	F	ns	ns
ArtHe_15480	COG0573	P	ns	ns
ArtHe_12035	COG0576	O	ns	ns
ArtHe_01985	COG0577	V	ns	ns
ArtHe_06460	COG0577	V	ns	up
ArtHe_08545	COG0577	V	ns	ns
ArtHe_08560	COG0577	V	ns	ns
ArtHe_09040	COG0577	V	ns	ns
ArtHe_12985	COG0577	V	ns	ns
ArtHe_17220	COG0577	V	ns	ns
ArtHe_00795	COG0578	C	ns	ns
ArtHe_04100	COG0578	C	ns	ns
ArtHe_10180	COG0578	C	ns	ns
ArtHe_15880	COG0578	C	ns	ns
ArtHe_08660	COG0579	C	ns	ns
ArtHe_17265	COG0579	S	ns	ns
ArtHe_06700	COG0580	G	ns	ns
ArtHe_08770	COG0580	G	ns	down
ArtHe_15485	COG0581	P	ns	ns
ArtHe_14220	COG0583	K	ns	ns
ArtHe_00620	COG0583	K	ns	ns
ArtHe_00675	COG0583	K	ns	ns
ArtHe_07560	COG0583	K	ns	ns
ArtHe_11195	COG0583	K	ns	ns
ArtHe_15120	COG0583	K	ns	ns
ArtHe_15030	COG0583	K	ns	ns
ArtHe_14815	COG0583	K	ns	ns
ArtHe_13105	COG0583	K	ns	up
ArtHe_12580	COG0583	K	ns	ns
ArtHe_13145	COG0583	K	ns	ns
ArtHe_15920	COG0583	K	ns	up
ArtHe_15925	COG0583	K	ns	up
ArtHe_16340	COG0583	K	ns	ns
ArtHe_16555	COG0583	K	ns	ns
ArtHe_16580	COG0583	K	ns	ns
ArtHe_16825	COG0583	K	ns	ns
ArtHe_17205	COG0583	K	ns	ns
ArtHe_05630	COG0584	C	ns	down
ArtHe_05645	COG0584	C	ns	down
ArtHe_10375	COG0584	C	ns	ns
ArtHe_15600	COG0584	C	ns	ns
ArtHe_15230	COG0584	C	ns	ns
ArtHe_12545	COG0584	C	ns	up
ArtHe_02170	COG0586	S	ns	ns
ArtHe_08785	COG0586	S	ns	ns
ArtHe_11390	COG0586	S	ns	ns
ArtHe_07280	COG0587	L	ns	ns
ArtHe_04470	COG0587	L	ns	ns
ArtHe_17735	COG0588	G	ns	ns
ArtHe_13900	COG0589	T	ns	ns
ArtHe_07195	COG0589	T	ns	ns
ArtHe_06225	COG0589	T	ns	down
ArtHe_04185	COG0589	T	ns	ns
ArtHe_11205	COG0589	T	ns	up
ArtHe_15660	COG0589	T	ns	ns
ArtHe_16365	COG0589	T	ns	ns
ArtHe_14195	COG0590	FJ	ns	ns
ArtHe_00910	COG0590	FJ	ns	ns
ArtHe_04080	COG0590	FJ	ns	ns
ArtHe_17060	COG0590	FJ	ns	ns
ArtHe_04005	COG0591	E	ns	ns
ArtHe_09795	COG0591	E	ns	ns
ArtHe_14895	COG0592	L	ns	ns
ArtHe_14890	COG0593	L	ns	ns
ArtHe_14880	COG0594	J	ns	ns
ArtHe_03615	COG0595	S	ns	ns
ArtHe_00220	COG0596	S	ns	ns
ArtHe_13575	COG0596	S	ns	ns
ArtHe_05905	COG0596	S	ns	ns
ArtHe_08215	COG0596	S	ns	ns
ArtHe_12775	COG0596	S	ns	ns
ArtHe_15520	COG0596	S	ns	ns
ArtHe_15745	COG0596	S	ns	ns
ArtHe_15930	COG0596	S	ns	ns
ArtHe_17005	COG0596	S	ns	ns
ArtHe_17695	COG0596	S	ns	ns
ArtHe_17705	COG0596	M	ns	ns
ArtHe_04460	COG0597	MU	ns	ns
ArtHe_13845	COG0598	P	ns	ns
ArtHe_04790	COG0598	P	ns	ns
ArtHe_13630	COG0599	S	ns	ns
ArtHe_10580	COG0599	S	ns	ns
ArtHe_07015	COG0600	P	ns	ns
ArtHe_07005	COG0600	P	ns	ns
ArtHe_08740	COG0600	P	ns	ns
ArtHe_08745	COG0600	P	ns	up
ArtHe_14835	COG0600	P	ns	ns
ArtHe_15845	COG0600	P	ns	ns
ArtHe_00095	COG0601	EP	ns	up
ArtHe_00180	COG0601	EP	ns	up
ArtHe_14525	COG0601	EP	ns	ns
ArtHe_01020	COG0601	EP	ns	ns
ArtHe_01935	COG0601	EP	ns	down
ArtHe_08640	COG0601	EP	ns	ns
ArtHe_09965	COG0601	EP	ns	ns
ArtHe_16495	COG0601	EP	ns	ns
ArtHe_16650	COG0601	EP	ns	up
ArtHe_01890	COG0602	O	ns	ns
ArtHe_03815	COG0604	C	ns	ns
ArtHe_09135	COG0604	C	ns	ns
ArtHe_13080	COG0604	C	ns	ns
ArtHe_12245	COG0604	C	ns	ns
ArtHe_12250	COG0604	C	ns	ns
ArtHe_12450	COG0604	C	ns	ns
ArtHe_16470	COG0604	C	ns	ns
ArtHe_17475	COG0604	C	ns	ns
ArtHe_05980	COG0605	P	ns	ns
ArtHe_08115	COG0606	O	ns	ns
ArtHe_00830	COG0607	P	ns	up
ArtHe_01050	COG0607	P	up	ns
ArtHe_15290	COG0607	P	ns	ns
ArtHe_17045	COG0607	P	ns	ns
ArtHe_13555	COG0609	P	up	up
ArtHe_07040	COG0609	P	ns	down
ArtHe_05605	COG0609	P	ns	up
ArtHe_13020	COG0609	P	ns	up
ArtHe_12275	COG0609	P	ns	ns
ArtHe_16995	COG0609	P	ns	up
ArtHe_08445	COG0611	H	ns	ns
ArtHe_03540	COG0612	S	ns	ns
ArtHe_06620	COG0613	S	ns	ns
ArtHe_09800	COG0613	S	ns	ns
ArtHe_13550	COG0614	P	up	up
ArtHe_07035	COG0614	P	ns	down
ArtHe_05610	COG0614	P	ns	up
ArtHe_12310	COG0614	P	ns	up
ArtHe_14780	COG0617	J	ns	ns
ArtHe_06080	COG0619	P	ns	ns
ArtHe_12070	COG0619	P	ns	ns
ArtHe_09520	COG0620	E	ns	ns
ArtHe_12945	COG0620	E	ns	ns
ArtHe_03670	COG0621	J	ns	ns
ArtHe_12550	COG0622	S	ns	ns
ArtHe_01105	COG0624	E	ns	ns
ArtHe_01225	COG0624	E	ns	ns
ArtHe_01925	COG0624	E	ns	ns
ArtHe_06540	COG0624	E	ns	ns
ArtHe_06245	COG0624	E	ns	ns
ArtHe_08690	COG0624	E	ns	ns
ArtHe_09895	COG0624	E	ns	ns
ArtHe_12900	COG0624	E	ns	ns
ArtHe_16530	COG0624	E	ns	down
ArtHe_17435	COG0624	E	up	up
ArtHe_10910	COG0626	E	ns	ns
ArtHe_17720	COG0626	E	ns	ns
ArtHe_15215	COG0627	S	ns	ns
ArtHe_00605	COG0628	D	ns	ns
ArtHe_02260	COG0628	S	ns	ns
ArtHe_08865	COG0628	S	ns	ns
ArtHe_14655	COG0629	L	ns	ns
ArtHe_07840	COG0629	L	ns	ns
ArtHe_02945	COG0631	T	ns	ns
ArtHe_03085	COG0631	T	ns	ns
ArtHe_15005	COG0631	T	ns	ns
ArtHe_07105	COG0632	L	ns	ns
ArtHe_13115	COG0633	C	up	ns
ArtHe_13165	COG0633	C	ns	ns
ArtHe_15350	COG0634	F	ns	ns
ArtHe_06630	COG0635	H	ns	ns
ArtHe_08925	COG0636	C	ns	ns
ArtHe_04950	COG0636	C	ns	ns
ArtHe_06280	COG0637	S	ns	ns
ArtHe_11705	COG0637	V	ns	ns
ArtHe_13155	COG0637	S	ns	up
ArtHe_06320	COG0638	O	ns	ns
ArtHe_06315	COG0638	O	ns	ns
ArtHe_06310	COG0638	O	ns	ns
ArtHe_00945	COG0640	K	ns	ns
ArtHe_13255	COG0640	K	ns	ns
ArtHe_02000	COG0640	K	ns	ns
ArtHe_04070	COG0640	K	ns	ns
ArtHe_05480	COG0640	K	ns	ns
ArtHe_09935	COG0640	K	ns	ns
ArtHe_11635	COG0640	K	ns	ns
ArtHe_00510	COG0642	T	ns	ns
ArtHe_13275	COG0642	T	ns	ns
ArtHe_17245	COG0642	T	ns	ns
ArtHe_17375	COG0642	T	ns	ns
ArtHe_11245	COG0644	C	ns	ns
ArtHe_03920	COG0647	G	ns	ns
ArtHe_12510	COG0647	G	ns	up
ArtHe_15750	COG0647	G	ns	ns
ArtHe_12105	COG0651	CP	ns	ns
ArtHe_07065	COG0652	O	ns	ns
ArtHe_14955	COG0652	O	ns	ns
ArtHe_09455	COG0653	U	ns	ns
ArtHe_14255	COG0654	CH	ns	ns
ArtHe_00635	COG0654	CH	ns	ns
ArtHe_00655	COG0654	CH	ns	ns
ArtHe_04235	COG0654	CH	ns	up
ArtHe_05405	COG0654	CH	ns	ns
ArtHe_09975	COG0654	GM	ns	ns
ArtHe_10605	COG0654	CH	ns	ns
ArtHe_16350	COG0654	CH	ns	down
ArtHe_16795	COG0654	CH	ns	ns
ArtHe_13590	COG0656	K	ns	ns
ArtHe_06705	COG0656	S	ns	ns
ArtHe_07460	COG0656	K	ns	ns
ArtHe_12935	COG0656	K	ns	ns
ArtHe_16410	COG0656	K	ns	ns
ArtHe_17115	COG0656	S	up	ns
ArtHe_17505	COG0656	S	ns	ns
ArtHe_00200	COG0657	I	ns	ns
ArtHe_00205	COG0657	I	ns	ns
ArtHe_14250	COG0657	I	ns	ns
ArtHe_01565	COG0657	I	ns	ns
ArtHe_06445	COG0657	I	ns	ns
ArtHe_15195	COG0657	I	ns	ns
ArtHe_16590	COG0657	I	ns	ns
ArtHe_16620	COG0657	I	ns	up
ArtHe_06675	COG0658	S	ns	ns
ArtHe_14420	COG0659	P	ns	ns
ArtHe_05765	COG0661	S	ns	ns
ArtHe_02025	COG0663	S	ns	ns
ArtHe_01705	COG0664	E	ns	ns
ArtHe_11835	COG0664	K	ns	ns
ArtHe_00110	COG0665	E	ns	up
ArtHe_00845	COG0665	E	ns	ns
ArtHe_01640	COG0665	E	ns	ns
ArtHe_02770	COG0665	E	ns	ns
ArtHe_03090	COG0665	E	ns	ns
ArtHe_15065	COG0665	CE	ns	ns
ArtHe_10740	COG0666	S	ns	ns
ArtHe_00240	COG0667	C	ns	ns
ArtHe_00255	COG0667	C	ns	ns
ArtHe_00345	COG0667	C	ns	ns
ArtHe_07385	COG0667	C	ns	down
ArtHe_01445	COG0667	C	ns	ns
ArtHe_04775	COG0667	C	ns	ns
ArtHe_05510	COG0667	C	ns	ns
ArtHe_10280	COG0667	C	ns	ns
ArtHe_07450	COG0667	C	ns	ns
ArtHe_17165	COG0667	C	ns	ns
ArtHe_17260	COG0667	C	ns	ns
ArtHe_07805	COG0668	M	ns	ns
ArtHe_12305	COG0668	M	ns	up
ArtHe_08315	COG0669	H	ns	ns
ArtHe_05390	COG0671	I	ns	ns
ArtHe_11180	COG0671	I	ns	ns
ArtHe_11290	COG0671	I	ns	ns
ArtHe_11970	COG0671	I	ns	ns
ArtHe_15210	COG0671	I	ns	ns
ArtHe_14105	COG0673	S	ns	ns
ArtHe_01290	COG0673	S	ns	up
ArtHe_06935	COG0673	S	ns	ns
ArtHe_01990	COG0673	C	ns	ns
ArtHe_02570	COG0673	S	ns	ns
ArtHe_17130	COG0673	K	ns	ns
ArtHe_08360	COG0677	M	ns	ns
ArtHe_03995	COG0679	S	ns	ns
ArtHe_00525	COG0681	U	ns	ns
ArtHe_02725	COG0681	U	ns	up
ArtHe_08170	COG0681	U	ns	ns
ArtHe_08175	COG0681	U	ns	ns
ArtHe_05255	COG0682	M	ns	ns
ArtHe_13840	COG0683	E	ns	up
ArtHe_02220	COG0683	E	ns	ns
ArtHe_13915	COG0684	H	ns	ns
ArtHe_01555	COG0685	E	ns	ns
ArtHe_14095	COG0686	E	ns	ns
ArtHe_16475	COG0686	E	ns	ns
ArtHe_01255	COG0687	E	ns	ns
ArtHe_01655	COG0687	E	ns	ns
ArtHe_02805	COG0687	E	ns	ns
ArtHe_12860	COG0687	E	up	up
ArtHe_08795	COG0689	J	ns	ns
ArtHe_10690	COG0690	U	ns	ns
ArtHe_09230	COG0691	O	ns	ns
ArtHe_00380	COG0692	L	ns	ns
ArtHe_01440	COG0693	Q	ns	ns
ArtHe_10860	COG0693	S	ns	up
ArtHe_07335	COG0695	O	ns	ns
ArtHe_07555	COG0695	O	ns	ns
ArtHe_11600	COG0695	O	ns	ns
ArtHe_00070	COG0697	EG	ns	ns
ArtHe_14555	COG0697	EG	ns	ns
ArtHe_06665	COG0697	EG	ns	ns
ArtHe_03245	COG0697	EG	ns	ns
ArtHe_14945	COG0697	EG	ns	ns
ArtHe_07785	COG0698	G	ns	ns
ArtHe_07140	COG0702	GM	ns	ns
ArtHe_03395	COG0702	GM	ns	ns
ArtHe_04765	COG0702	GM	ns	ns
ArtHe_05710	COG0702	GM	ns	ns
ArtHe_15160	COG0702	GM	ns	ns
ArtHe_06825	COG0703	E	ns	ns
ArtHe_17740	COG0704	P	ns	ns
ArtHe_02270	COG0705	S	ns	ns
ArtHe_14960	COG0705	S	ns	ns
ArtHe_14870	COG0706	U	ns	ns
ArtHe_04415	COG0707	M	ns	ns
ArtHe_02090	COG0708	L	ns	ns
ArtHe_15725	COG0708	L	ns	ns
ArtHe_09995	COG0709	E	ns	ns
ArtHe_08920	COG0711	C	ns	ns
ArtHe_08915	COG0712	C	ns	ns
ArtHe_02480	COG0714	S	ns	ns
ArtHe_02930	COG0714	S	ns	ns
ArtHe_09505	COG0714	S	ns	ns
ArtHe_01550	COG0715	P	ns	up
ArtHe_07000	COG0715	P	ns	ns
ArtHe_08750	COG0715	P	ns	up
ArtHe_14840	COG0715	P	ns	ns
ArtHe_12590	COG0715	P	ns	up
ArtHe_13175	COG0715	P	ns	up
ArtHe_15850	COG0715	P	ns	ns
ArtHe_12125	COG0717	F	ns	ns
ArtHe_06065	COG0719	O	ns	ns
ArtHe_06060	COG0719	O	ns	ns
ArtHe_03065	COG0721	J	ns	ns
ArtHe_11620	COG0722	E	ns	ns
ArtHe_06500	COG0723	C	ns	ns
ArtHe_05495	COG0725	P	ns	ns
ArtHe_00960	COG0726	G	ns	ns
ArtHe_05350	COG0726	G	ns	down
ArtHe_14790	COG0728	S	ns	ns
ArtHe_00825	COG0730	S	ns	ns
ArtHe_00835	COG0730	S	ns	up
ArtHe_01850	COG0730	S	ns	ns
ArtHe_06135	COG0730	S	ns	ns
ArtHe_03450	COG0730	S	ns	ns
ArtHe_09095	COG0735	P	ns	ns
ArtHe_11070	COG0735	P	down	ns
ArtHe_10305	COG0736	I	ns	ns
ArtHe_17460	COG0737	F	ns	down
ArtHe_14700	COG0738	G	ns	ns
ArtHe_16525	COG0738	G	ns	ns
ArtHe_00465	COG0739	M	ns	ns
ArtHe_03265	COG0739	M	ns	ns
ArtHe_12240	COG0739	M	ns	up
ArtHe_07755	COG0740	OU	ns	ns
ArtHe_07760	COG0740	OU	ns	ns
ArtHe_04340	COG0741	M	ns	ns
ArtHe_08330	COG0742	L	ns	ns
ArtHe_03400	COG0743	I	ns	ns
ArtHe_13335	COG0744	M	ns	ns
ArtHe_11855	COG0744	M	ns	ns
ArtHe_00420	COG0745	T	ns	ns
ArtHe_13280	COG0745	T	ns	ns
ArtHe_02695	COG0745	T	ns	ns
ArtHe_09485	COG0745	T	ns	ns
ArtHe_10760	COG0745	KT	ns	ns
ArtHe_16260	COG0745	T	ns	ns
ArtHe_17070	COG0745	KT	ns	ns
ArtHe_17240	COG0745	T	ns	ns
ArtHe_17370	COG0745	T	ns	ns
ArtHe_17750	COG0745	T	ns	ns
ArtHe_00485	COG0746	H	ns	ns
ArtHe_00490	COG0746	H	ns	ns
ArtHe_00090	COG0747	E	ns	up
ArtHe_00175	COG0747	E	ns	up
ArtHe_14530	COG0747	E	ns	ns
ArtHe_01015	COG0747	E	ns	ns
ArtHe_01930	COG0747	E	ns	down
ArtHe_08635	COG0747	E	ns	ns
ArtHe_08655	COG0747	E	ns	ns
ArtHe_09970	COG0747	E	ns	ns
ArtHe_16490	COG0747	E	ns	ns
ArtHe_16655	COG0747	E	ns	up
ArtHe_11785	COG0749	L	ns	ns
ArtHe_03405	COG0750	M	ns	ns
ArtHe_14120	COG0753	P	ns	ns
ArtHe_01810	COG0753	P	ns	ns
ArtHe_11075	COG0753	P	down	down
ArtHe_11555	COG0755	O	ns	ns
ArtHe_04720	COG0756	F	ns	ns
ArtHe_11825	COG0757	E	ns	ns
ArtHe_08110	COG0758	LU	ns	up
ArtHe_14875	COG0759	S	ns	ns
ArtHe_10060	COG0761	IM	ns	ns
ArtHe_04450	COG0762	S	ns	ns
ArtHe_04515	COG0765	ET	ns	ns
ArtHe_09890	COG0765	E	ns	ns
ArtHe_09885	COG0765	E	ns	ns
ArtHe_11270	COG0765	E	ns	ns
ArtHe_16220	COG0765	E	ns	up
ArtHe_16570	COG0765	E	ns	ns
ArtHe_08885	COG0766	M	ns	ns
ArtHe_08420	COG0766	M	ns	ns
ArtHe_04385	COG0768	M	ns	ns
ArtHe_11960	COG0768	M	ns	down
ArtHe_11955	COG0768	M	ns	ns
ArtHe_14995	COG0768	M	ns	ns
ArtHe_04390	COG0769	M	ns	ns
ArtHe_07125	COG0770	M	ns	ns
ArtHe_04395	COG0770	M	ns	ns
ArtHe_04405	COG0771	M	ns	ns
ArtHe_04410	COG0772	D	ns	ns
ArtHe_15000	COG0772	D	ns	ns
ArtHe_04420	COG0773	M	ns	ns
ArtHe_12195	COG0776	L	ns	ns
ArtHe_05675	COG0778	C	ns	ns
ArtHe_03465	COG0779	S	ns	ns
ArtHe_06810	COG0781	K	ns	ns
ArtHe_02275	COG0782	K	ns	ns
ArtHe_15050	COG0783	P	ns	ns
ArtHe_02075	COG0785	O	ns	ns
ArtHe_11565	COG0785	O	ns	ns
ArtHe_10270	COG0787	M	ns	ns
ArtHe_02030	COG0788	F	ns	ns
ArtHe_01455	COG0789	K	ns	ns
ArtHe_03970	COG0789	K	ns	ns
ArtHe_04275	COG0789	K	ns	ns
ArtHe_04285	COG0789	K	ns	ns
ArtHe_07590	COG0789	K	ns	ns
ArtHe_12025	COG0789	K	ns	ns
ArtHe_15110	COG0789	K	ns	ns
ArtHe_00470	COG0791	M	ns	ns
ArtHe_00475	COG0791	M	ns	ns
ArtHe_05570	COG0791	M	ns	ns
ArtHe_09905	COG0791	M	ns	ns
ArtHe_17600	COG0791	M	ns	ns
ArtHe_08120	COG0792	L	ns	ns
ArtHe_04560	COG0793	M	ns	ns
ArtHe_08805	COG0796	M	ns	ns
ArtHe_04800	COG0798	P	ns	ns
ArtHe_05475	COG0798	P	ns	ns
ArtHe_07625	COG0799	S	ns	ns
ArtHe_15375	COG0801	H	ns	ns
ArtHe_10265	COG0802	S	ns	ns
ArtHe_13385	COG0803	P	up	ns
ArtHe_09110	COG0803	P	ns	ns
ArtHe_01780	COG0804	E	ns	down
ArtHe_04145	COG0804	E	ns	down
ArtHe_06350	COG0805	U	ns	ns
ArtHe_08190	COG0806	J	ns	ns
ArtHe_05130	COG0807	H	up	ns
ArtHe_16985	COG0810	M	up	up
ArtHe_10820	COG0812	M	ns	ns
ArtHe_06845	COG0816	L	ns	ns
ArtHe_07110	COG0817	L	ns	ns
ArtHe_14190	COG0820	J	ns	ns
ArtHe_03425	COG0821	I	ns	ns
ArtHe_02685	COG0822	C	ns	ns
ArtHe_06390	COG0823	EU	ns	ns
ArtHe_02635	COG0823	U	ns	ns
ArtHe_01690	COG0824	S	ns	ns
ArtHe_07820	COG0824	S	ns	ns
ArtHe_12400	COG0824	S	ns	ns
ArtHe_01765	COG0829	O	ns	ns
ArtHe_04160	COG0829	O	ns	down
ArtHe_01775	COG0830	O	down	down
ArtHe_04150	COG0830	O	ns	down
ArtHe_01790	COG0831	E	ns	down
ArtHe_04130	COG0831	E	ns	down
ArtHe_01785	COG0832	E	ns	ns
ArtHe_04140	COG0832	E	ns	down
ArtHe_12410	COG0833	E	ns	ns
ArtHe_00150	COG0834	M	ns	down
ArtHe_09880	COG0834	ET	ns	ns
ArtHe_11260	COG0834	ET	ns	ns
ArtHe_11265	COG0834	ET	ns	ns
ArtHe_16225	COG0834	ET	ns	up
ArtHe_16575	COG0834	ET	ns	up
ArtHe_02130	COG0836	M	ns	ns
ArtHe_08665	COG0841	V	ns	ns
ArtHe_14690	COG0842	V	ns	ns
ArtHe_13325	COG0842	V	ns	ns
ArtHe_06730	COG0842	V	ns	ns
ArtHe_02055	COG0842	V	ns	ns
ArtHe_02060	COG0842	V	ns	ns
ArtHe_06045	COG0842	V	ns	ns
ArtHe_12020	COG0842	V	ns	ns
ArtHe_17340	COG0842	V	ns	ns
ArtHe_06525	COG0843	C	ns	ns
ArtHe_17450	COG0843	C	ns	down
ArtHe_09050	COG0845	M	ns	ns
ArtHe_17230	COG0845	M	ns	ns
ArtHe_07990	COG0846	K	ns	ns
ArtHe_08780	COG0847	L	ns	ns
ArtHe_09675	COG0847	L	ns	ns
ArtHe_12155	COG0853	H	ns	ns
ArtHe_10770	COG0855	P	ns	ns
ArtHe_03485	COG0858	J	ns	ns
ArtHe_14810	COG0860	M	ns	ns
ArtHe_05885	COG0861	P	ns	ns
ArtHe_11125	COG0861	P	ns	ns
ArtHe_12110	COG1006	P	ns	ns
ArtHe_12115	COG1009	CP	ns	ns
ArtHe_03805	COG1011	S	ns	ns
ArtHe_14310	COG1012	C	ns	up
ArtHe_00685	COG1012	C	ns	up
ArtHe_13785	COG1012	C	ns	down
ArtHe_01135	COG1012	C	ns	up
ArtHe_01610	COG1012	C	ns	ns
ArtHe_01630	COG1012	C	ns	up
ArtHe_02465	COG1012	C	ns	ns
ArtHe_02705	COG1012	C	ns	ns
ArtHe_02775	COG1012	C	ns	ns
ArtHe_11155	COG1012	C	ns	ns
ArtHe_11410	COG1012	CI	down	ns
ArtHe_11945	COG1012	C	ns	ns
ArtHe_12745	COG1012	C	ns	ns
ArtHe_15255	COG1012	C	ns	ns
ArtHe_17190	COG1012	C	ns	ns
ArtHe_17690	COG1012	C	ns	ns
ArtHe_09025	COG1018	C	ns	ns
ArtHe_04220	COG1018	C	ns	ns
ArtHe_05445	COG1018	C	ns	ns
ArtHe_11355	COG1018	C	down	ns
ArtHe_12470	COG1018	C	ns	ns
ArtHe_07145	COG1020	Q	ns	ns
ArtHe_02450	COG1022	I	ns	ns
ArtHe_04305	COG1022	I	ns	ns
ArtHe_14900	COG1023	G	ns	ns
ArtHe_04840	COG1024	I	ns	ns
ArtHe_11350	COG1024	I	down	ns
ArtHe_11440	COG1024	I	down	ns
ArtHe_12630	COG1024	I	ns	ns
ArtHe_17250	COG1024	I	ns	ns
ArtHe_00210	COG1028	IQ	ns	ns
ArtHe_14400	COG1028	IQ	ns	ns
ArtHe_00700	COG1028	IQ	ns	ns
ArtHe_13890	COG1028	IQ	ns	ns
ArtHe_00865	COG1028	IQ	ns	ns
ArtHe_00970	COG1028	IQ	ns	ns
ArtHe_13625	COG1028	IQ	ns	ns
ArtHe_00975	COG1028	IQ	ns	ns
ArtHe_13595	COG1028	IQ	ns	up
ArtHe_07200	COG1028	IQ	ns	ns
ArtHe_06440	COG1028	IQ	ns	ns
ArtHe_06210	COG1028	IQ	ns	ns
ArtHe_06180	COG1028	IQ	ns	ns
ArtHe_06120	COG1028	IQ	ns	ns
ArtHe_06115	COG1028	IQ	ns	ns
ArtHe_02905	COG1028	IQ	ns	ns
ArtHe_08680	COG1028	IQ	ns	ns
ArtHe_09250	COG1028	IQ	ns	ns
ArtHe_04225	COG1028	IQ	ns	ns
ArtHe_07470	COG1028	IQ	ns	ns
ArtHe_08080	COG1028	IQ	ns	ns
ArtHe_12815	COG1028	IQ	ns	ns
ArtHe_12790	COG1028	IQ	ns	ns
ArtHe_12350	COG1028	IQ	ns	ns
ArtHe_12600	COG1028	IQ	ns	up
ArtHe_12625	COG1028	IQ	ns	ns
ArtHe_12640	COG1028	IQ	ns	ns
ArtHe_15900	COG1028	IQ	ns	ns
ArtHe_16135	COG1028	IQ	ns	ns
ArtHe_16415	COG1028	IQ	ns	ns
ArtHe_16810	COG1028	IQ	ns	ns
ArtHe_16820	COG1028	IQ	ns	ns
ArtHe_16905	COG1028	IQ	ns	ns
ArtHe_17145	COG1028	IQ	ns	ns
ArtHe_04295	COG1038	C	ns	ns
ArtHe_09470	COG1040	S	ns	ns
ArtHe_04685	COG1042	CJ	ns	ns
ArtHe_07960	COG1045	E	ns	ns
ArtHe_04755	COG1048	C	ns	ns
ArtHe_02325	COG1051	F	ns	ns
ArtHe_08695	COG1051	F	ns	ns
ArtHe_03780	COG1051	F	ns	ns
ArtHe_03960	COG1051	F	ns	ns
ArtHe_10105	COG1051	F	ns	ns
ArtHe_08220	COG1051	F	ns	ns
ArtHe_13065	COG1051	F	ns	ns
ArtHe_16885	COG1051	F	ns	ns
ArtHe_00320	COG1053	C	ns	ns
ArtHe_13615	COG1053	C	ns	up
ArtHe_13600	COG1053	C	ns	ns
ArtHe_02115	COG1053	C	ns	ns
ArtHe_17110	COG1053	C	up	up
ArtHe_11690	COG1054	S	ns	ns
ArtHe_08125	COG1055	P	ns	ns
ArtHe_07635	COG1057	H	ns	ns
ArtHe_00425	COG1061	L	ns	ns
ArtHe_08830	COG1061	L	ns	ns
ArtHe_14085	COG1062	C	ns	ns
ArtHe_07340	COG1062	C	ns	ns
ArtHe_01400	COG1062	C	ns	ns
ArtHe_15800	COG1062	C	ns	ns
ArtHe_15860	COG1062	C	ns	ns
ArtHe_00250	COG1063	E	ns	up
ArtHe_13810	COG1063	E	ns	up
ArtHe_00870	COG1063	E	ns	ns
ArtHe_01740	COG1063	E	ns	ns
ArtHe_01745	COG1063	E	ns	ns
ArtHe_11005	COG1063	E	ns	ns
ArtHe_15615	COG1063	E	ns	up
ArtHe_11720	COG1063	E	ns	ns
ArtHe_16480	COG1063	E	ns	ns
ArtHe_05210	COG1064	S	ns	ns
ArtHe_05305	COG1064	S	ns	ns
ArtHe_11150	COG1064	S	ns	ns
ArtHe_11420	COG1064	S	ns	ns
ArtHe_12375	COG1064	S	ns	ns
ArtHe_16420	COG1064	S	ns	ns
ArtHe_15465	COG1066	O	ns	ns
ArtHe_13425	COG1070	G	ns	ns
ArtHe_08100	COG1070	G	ns	ns
ArtHe_11710	COG1070	G	ns	ns
ArtHe_12820	COG1070	G	ns	ns
ArtHe_03335	COG1071	C	ns	up
ArtHe_08705	COG1071	C	down	ns
ArtHe_11315	COG1071	C	down	ns
ArtHe_10315	COG1072	H	ns	ns
ArtHe_06995	COG1073	L	ns	ns
ArtHe_02105	COG1073	O	ns	ns
ArtHe_08720	COG1073	S	down	ns
ArtHe_04090	COG1073	S	ns	ns
ArtHe_04985	COG1073	S	ns	ns
ArtHe_08350	COG1073	S	ns	ns
ArtHe_11755	COG1073	S	ns	ns
ArtHe_05075	COG1074	L	ns	ns
ArtHe_14175	COG1075	KLT	ns	ns
ArtHe_04195	COG1075	S	ns	ns
ArtHe_11060	COG1075	S	ns	ns
ArtHe_02155	COG1079	S	ns	ns
ArtHe_15565	COG1080	G	ns	ns
ArtHe_01285	COG1082	G	ns	up
ArtHe_05780	COG1082	EG	ns	ns
ArtHe_11660	COG1082	G	ns	ns
ArtHe_17120	COG1082	G	up	up
ArtHe_05700	COG1085	C	ns	ns
ArtHe_08950	COG1086	M	ns	ns
ArtHe_09910	COG1087	M	ns	ns
ArtHe_09325	COG1088	M	ns	ns
ArtHe_09330	COG1091	M	ns	ns
ArtHe_15265	COG1101	S	ns	ns
ArtHe_09535	COG1104	E	ns	ns
ArtHe_15575	COG1105	G	ns	ns
ArtHe_13395	COG1108	U	up	ns
ArtHe_09100	COG1108	P	ns	ns
ArtHe_02855	COG1109	G	ns	ns
ArtHe_10325	COG1109	G	ns	ns
ArtHe_17100	COG1109	G	ns	ns
ArtHe_10155	COG1112	L	ns	ns
ArtHe_14040	COG1113	E	ns	ns
ArtHe_15810	COG1113	E	ns	ns
ArtHe_16745	COG1113	E	ns	ns
ArtHe_07010	COG1116	P	ns	ns
ArtHe_08735	COG1116	P	up	up
ArtHe_14830	COG1116	P	ns	ns
ArtHe_15855	COG1116	P	ns	ns
ArtHe_15490	COG1117	P	ns	ns
ArtHe_06130	COG1119	P	ns	ns
ArtHe_13545	COG1120	HP	up	up
ArtHe_07045	COG1120	HP	ns	down
ArtHe_05600	COG1120	HP	ns	ns
ArtHe_13030	COG1120	HP	up	up
ArtHe_12265	COG1120	HP	ns	up
ArtHe_13390	COG1121	P	up	ns
ArtHe_03180	COG1121	P	ns	up
ArtHe_09105	COG1121	P	ns	ns
ArtHe_06085	COG1122	P	ns	ns
ArtHe_12075	COG1122	P	ns	ns
ArtHe_00105	COG1123	P	ns	up
ArtHe_01030	COG1123	P	ns	ns
ArtHe_01945	COG1123	P	ns	down
ArtHe_08650	COG1123	P	ns	ns
ArtHe_09950	COG1123	P	ns	ns
ArtHe_16520	COG1123	P	ns	ns
ArtHe_10100	COG1125	E	ns	ns
ArtHe_04520	COG1126	E	ns	ns
ArtHe_09875	COG1126	E	ns	ns
ArtHe_11275	COG1126	E	ns	ns
ArtHe_16215	COG1126	E	up	up
ArtHe_16565	COG1126	E	ns	up
ArtHe_01300	COG1129	G	ns	ns
ArtHe_02015	COG1129	G	ns	ns
ArtHe_11725	COG1129	G	ns	ns
ArtHe_12735	COG1129	G	ns	ns
ArtHe_16835	COG1129	G	ns	ns
ArtHe_17175	COG1129	G	ns	ns
ArtHe_14695	COG1131	V	ns	ns
ArtHe_14685	COG1131	V	ns	ns
ArtHe_14675	COG1131	V	ns	ns
ArtHe_13715	COG1131	V	ns	ns
ArtHe_13415	COG1131	V	ns	ns
ArtHe_13330	COG1131	V	ns	ns
ArtHe_06725	COG1131	V	ns	ns
ArtHe_02050	COG1131	V	ns	ns
ArtHe_06050	COG1131	V	ns	ns
ArtHe_08850	COG1131	V	ns	ns
ArtHe_09695	COG1131	V	ns	ns
ArtHe_09650	COG1131	V	ns	ns
ArtHe_12015	COG1131	V	ns	ns
ArtHe_16070	COG1131	V	ns	ns
ArtHe_17335	COG1131	V	ns	ns
ArtHe_00515	COG1132	V	ns	ns
ArtHe_05430	COG1132	V	ns	ns
ArtHe_05930	COG1132	V	ns	ns
ArtHe_05935	COG1132	V	ns	ns
ArtHe_11870	COG1132	V	ns	ns
ArtHe_11865	COG1132	V	ns	ns
ArtHe_09375	COG1134	GM	ns	ns
ArtHe_08370	COG1134	GM	ns	ns
ArtHe_05550	COG1135	P	ns	ns
ArtHe_09680	COG1135	P	ns	ns
ArtHe_15955	COG1135	P	ns	ns
ArtHe_01980	COG1136	V	ns	ns
ArtHe_06465	COG1136	V	ns	up
ArtHe_08540	COG1136	V	ns	ns
ArtHe_08565	COG1136	V	ns	ns
ArtHe_09045	COG1136	V	ns	ns
ArtHe_12990	COG1136	V	ns	ns
ArtHe_17225	COG1136	V	ns	ns
ArtHe_01535	COG1139	C	ns	ns
ArtHe_11505	COG1140	C	ns	down
ArtHe_14280	COG1141	C	ns	up
ArtHe_09925	COG1146	C	ns	ns
ArtHe_04760	COG1154	HI	ns	ns
ArtHe_04935	COG1155	C	ns	ns
ArtHe_04930	COG1156	C	ns	ns
ArtHe_17590	COG1157	NU	up	ns
ArtHe_08985	COG1158	K	ns	ns
ArtHe_06580	COG1159	S	ns	ns
ArtHe_04060	COG1160	S	ns	ns
ArtHe_09160	COG1162	S	ns	ns
ArtHe_11280	COG1165	H	ns	ns
ArtHe_00075	COG1167	EK	ns	ns
ArtHe_14140	COG1167	EK	ns	ns
ArtHe_01110	COG1167	E	ns	ns
ArtHe_12835	COG1167	EK	ns	ns
ArtHe_10230	COG1168	E	ns	ns
ArtHe_11255	COG1169	HQ	ns	ns
ArtHe_02265	COG1171	E	ns	ns
ArtHe_01305	COG1172	G	ns	ns
ArtHe_11730	COG1172	G	ns	ns
ArtHe_12740	COG1172	U	ns	ns
ArtHe_16830	COG1172	G	ns	ns
ArtHe_17180	COG1172	G	ns	ns
ArtHe_00100	COG1173	EP	ns	up
ArtHe_14520	COG1173	EP	ns	ns
ArtHe_01025	COG1173	EP	ns	ns
ArtHe_01940	COG1173	EP	ns	down
ArtHe_08645	COG1173	EP	up	ns
ArtHe_09960	COG1173	EP	ns	ns
ArtHe_16500	COG1173	EP	ns	ns
ArtHe_10095	COG1174	P	ns	ns
ArtHe_10090	COG1174	E	ns	ns
ArtHe_06955	COG1175	G	ns	ns
ArtHe_06420	COG1175	G	ns	ns
ArtHe_05520	COG1175	G	ns	ns
ArtHe_05855	COG1175	G	ns	ns
ArtHe_08065	COG1175	G	ns	ns
ArtHe_12165	COG1175	G	ns	ns
ArtHe_10390	COG1175	G	ns	ns
ArtHe_12520	COG1175	G	ns	ns
ArtHe_01270	COG1176	E	ns	up
ArtHe_01665	COG1176	E	ns	ns
ArtHe_02800	COG1176	E	ns	ns
ArtHe_12865	COG1176	E	up	up
ArtHe_01265	COG1177	E	ns	ns
ArtHe_01670	COG1177	E	ns	ns
ArtHe_02795	COG1177	E	ns	ns
ArtHe_12870	COG1177	E	up	up
ArtHe_01075	COG1178	P	ns	ns
ArtHe_01485	COG1178	P	ns	ns
ArtHe_07490	COG1178	P	ns	ns
ArtHe_08405	COG1181	M	ns	ns
ArtHe_03535	COG1185	J	ns	ns
ArtHe_09260	COG1186	J	ns	ns
ArtHe_07530	COG1186	J	ns	ns
ArtHe_04045	COG1187	J	ns	ns
ArtHe_00280	COG1188	J	ns	ns
ArtHe_03930	COG1189	J	ns	ns
ArtHe_15405	COG1190	J	ns	ns
ArtHe_17530	COG1191	K	ns	ns
ArtHe_04030	COG1192	D	ns	ns
ArtHe_04290	COG1192	D	ns	ns
ArtHe_14855	COG1192	D	ns	ns
ArtHe_15450	COG1194	L	ns	ns
ArtHe_14905	COG1195	L	ns	ns
ArtHe_13765	COG1196	D	ns	ns
ArtHe_08260	COG1196	D	ns	ns
ArtHe_02765	COG1197	L	ns	ns
ArtHe_06740	COG1198	L	ns	ns
ArtHe_03695	COG1199	L	ns	ns
ArtHe_04730	COG1200	L	ns	ns
ArtHe_08335	COG1200	L	ns	ns
ArtHe_16980	COG1201	L	ns	ns
ArtHe_11700	COG1205	L	ns	ns
ArtHe_02540	COG1207	M	ns	ns
ArtHe_09320	COG1209	M	ns	ns
ArtHe_10130	COG1210	M	ns	ns
ArtHe_17765	COG1211	I	ns	ns
ArtHe_10260	COG1214	O	ns	ns
ArtHe_14480	COG1215	M	ns	ns
ArtHe_02650	COG1215	M	ns	ns
ArtHe_09335	COG1215	M	ns	ns
ArtHe_05680	COG1215	M	ns	ns
ArtHe_11115	COG1215	M	ns	ns
ArtHe_15085	COG1215	M	ns	ns
ArtHe_14475	COG1216	S	ns	ns
ArtHe_06365	COG1216	S	ns	ns
ArtHe_02405	COG1216	S	ns	ns
ArtHe_02605	COG1216	V	ns	ns
ArtHe_08955	COG1216	S	ns	ns
ArtHe_08960	COG1216	M	ns	ns
ArtHe_09355	COG1216	S	ns	ns
ArtHe_09360	COG1216	M	ns	ns
ArtHe_09385	COG1216	S	ns	ns
ArtHe_09945	COG1217	T	ns	ns
ArtHe_07750	COG1219	O	ns	ns
ArtHe_14385	COG1222	O	ns	ns
ArtHe_06295	COG1222	O	ns	ns
ArtHe_08610	COG1225	O	ns	ns
ArtHe_07995	COG1225	O	ns	ns
ArtHe_10990	COG1225	O	ns	ns
ArtHe_12570	COG1225	O	ns	ns
ArtHe_17445	COG1228	Q	up	ns
ArtHe_04075	COG1230	P	ns	ns
ArtHe_15665	COG1230	P	ns	ns
ArtHe_07535	COG1231	E	ns	ns
ArtHe_11210	COG1231	E	ns	up
ArtHe_09735	COG1232	H	ns	ns
ArtHe_14725	COG1233	Q	ns	ns
ArtHe_11095	COG1233	Q	ns	ns
ArtHe_14210	COG1234	S	ns	ns
ArtHe_08800	COG1234	S	ns	ns
ArtHe_15915	COG1234	S	ns	ns
ArtHe_15425	COG1246	E	ns	ns
ArtHe_05910	COG1247	M	ns	ns
ArtHe_10275	COG1247	M	ns	ns
ArtHe_02865	COG1249	C	ns	ns
ArtHe_04300	COG1249	C	ns	ns
ArtHe_04580	COG1249	C	ns	ns
ArtHe_05735	COG1249	C	ns	ns
ArtHe_14820	COG1249	C	ns	ns
ArtHe_17080	COG1249	C	ns	ns
ArtHe_11435	COG1250	I	down	ns
ArtHe_13120	COG1251	C	up	up
ArtHe_02210	COG1252	C	ns	ns
ArtHe_04875	COG1252	C	ns	ns
ArtHe_06585	COG1253	S	ns	ns
ArtHe_06235	COG1253	S	ns	ns
ArtHe_09115	COG1253	S	ns	ns
ArtHe_09120	COG1253	S	ns	ns
ArtHe_04865	COG1253	S	ns	ns
ArtHe_04870	COG1253	S	ns	ns
ArtHe_03100	COG1254	C	ns	up
ArtHe_17520	COG1256	N	ns	ns
ArtHe_04280	COG1259	S	ns	ns
ArtHe_14755	COG1260	I	ns	ns
ArtHe_09430	COG1261	NO	ns	ns
ArtHe_07190	COG1266	V	ns	ns
ArtHe_07150	COG1266	S	ns	ns
ArtHe_03110	COG1266	S	ns	ns
ArtHe_11475	COG1266	S	ns	ns
ArtHe_12670	COG1266	S	ns	ns
ArtHe_17040	COG1266	S	ns	ns
ArtHe_06090	COG1268	S	ns	ns
ArtHe_04955	COG1269	C	ns	ns
ArtHe_04640	COG1271	C	ns	down
ArtHe_02300	COG1272	S	ns	ns
ArtHe_15100	COG1273	L	ns	ns
ArtHe_17090	COG1274	C	ns	ns
ArtHe_12190	COG1276	P	ns	ns
ArtHe_14680	COG1277	S	ns	ns
ArtHe_14670	COG1277	S	ns	ns
ArtHe_16075	COG1277	S	ns	ns
ArtHe_00395	COG1278	K	ns	ns
ArtHe_00440	COG1278	K	ns	ns
ArtHe_01700	COG1278	K	ns	ns
ArtHe_01710	COG1278	K	ns	ns
ArtHe_08880	COG1278	K	ns	ns
ArtHe_15125	COG1279	S	ns	ns
ArtHe_14750	COG1280	E	ns	ns
ArtHe_00155	COG1280	E	ns	ns
ArtHe_04820	COG1280	E	ns	ns
ArtHe_13130	COG1280	E	ns	ns
ArtHe_12505	COG1285	S	ns	up
ArtHe_16875	COG1289	S	ns	ns
ArtHe_06505	COG1290	C	ns	ns
ArtHe_17625	COG1291	N	ns	down
ArtHe_11940	COG1292	M	ns	ns
ArtHe_13245	COG1292	M	ns	ns
ArtHe_04645	COG1294	C	down	down
ArtHe_12295	COG1295	S	ns	ns
ArtHe_11465	COG1296	E	ns	ns
ArtHe_17670	COG1298	NU	ns	ns
ArtHe_15570	COG1299	GT	ns	ns
ArtHe_02440	COG1300	S	ns	ns
ArtHe_02885	COG1301	C	up	ns
ArtHe_04020	COG1301	C	ns	up
ArtHe_14070	COG1302	S	ns	down
ArtHe_14060	COG1302	S	ns	down
ArtHe_15695	COG1302	S	ns	ns
ArtHe_01210	COG1304	C	down	ns
ArtHe_11625	COG1304	C	ns	ns
ArtHe_02470	COG1305	E	ns	ns
ArtHe_02940	COG1305	E	ns	ns
ArtHe_06685	COG1307	S	ns	ns
ArtHe_00080	COG1309	K	ns	ns
ArtHe_00170	COG1309	K	ns	ns
ArtHe_14290	COG1309	K	ns	ns
ArtHe_14230	COG1309	K	ns	ns
ArtHe_00585	COG1309	K	ns	ns
ArtHe_13960	COG1309	K	ns	ns
ArtHe_13910	COG1309	K	ns	ns
ArtHe_00920	COG1309	K	ns	ns
ArtHe_01340	COG1309	K	ns	ns
ArtHe_01395	COG1309	K	ns	ns
ArtHe_07210	COG1309	K	ns	ns
ArtHe_07215	COG1309	K	ns	ns
ArtHe_07205	COG1309	K	ns	ns
ArtHe_07170	COG1309	K	ns	ns
ArtHe_06470	COG1309	K	ns	ns
ArtHe_02335	COG1309	K	ns	ns
ArtHe_06200	COG1309	K	ns	ns
ArtHe_02530	COG1309	K	ns	ns
ArtHe_02785	COG1309	K	ns	ns
ArtHe_03170	COG1309	K	ns	ns
ArtHe_03355	COG1309	K	ns	ns
ArtHe_04105	COG1309	K	ns	ns
ArtHe_04260	COG1309	K	ns	ns
ArtHe_05320	COG1309	K	ns	ns
ArtHe_09755	COG1309	K	ns	ns
ArtHe_11215	COG1309	K	ns	ns
ArtHe_11405	COG1309	K	down	ns
ArtHe_11815	COG1309	K	ns	ns
ArtHe_11685	COG1309	K	ns	ns
ArtHe_15905	COG1309	K	ns	ns
ArtHe_16325	COG1309	K	ns	ns
ArtHe_16395	COG1309	K	ns	ns
ArtHe_16860	COG1309	K	ns	up
ArtHe_16925	COG1309	K	ns	up
ArtHe_17320	COG1309	K	ns	ns
ArtHe_06000	COG1314	U	ns	ns
ArtHe_06575	COG1316	K	ns	ns
ArtHe_02375	COG1316	K	ns	ns
ArtHe_08395	COG1316	K	ns	ns
ArtHe_17585	COG1317	NU	ns	ns
ArtHe_13955	COG1319	C	ns	ns
ArtHe_12090	COG1320	P	ns	ns
ArtHe_00460	COG1321	K	ns	ns
ArtHe_04660	COG1321	K	ns	ns
ArtHe_04480	COG1327	K	ns	ns
ArtHe_05565	COG1329	K	ns	ns
ArtHe_17760	COG1329	K	ns	ns
ArtHe_02295	COG1331	O	ns	ns
ArtHe_11560	COG1333	O	ns	ns
ArtHe_00145	COG1335	Q	ns	ns
ArtHe_00630	COG1335	Q	ns	ns
ArtHe_08825	COG1335	Q	ns	ns
ArtHe_17650	COG1338	N	ns	down
ArtHe_08440	COG1340	S	ns	ns
ArtHe_17515	COG1344	N	ns	ns
ArtHe_17535	COG1344	N	ns	down
ArtHe_17540	COG1345	N	ns	down
ArtHe_08145	COG1349	K	ns	ns
ArtHe_04035	COG1354	D	ns	ns
ArtHe_06655	COG1357	S	ns	ns
ArtHe_05535	COG1357	S	ns	ns
ArtHe_14710	COG1359	S	ns	ns
ArtHe_10995	COG1359	S	ns	ns
ArtHe_15865	COG1359	S	ns	ns
ArtHe_17630	COG1360	N	ns	down
ArtHe_14665	COG1362	E	ns	ns
ArtHe_03825	COG1364	E	ns	ns
ArtHe_15155	COG1376	S	ns	ns
ArtHe_17665	COG1377	NU	ns	ns
ArtHe_06565	COG1381	L	ns	ns
ArtHe_06605	COG1385	J	ns	ns
ArtHe_04040	COG1386	K	ns	ns
ArtHe_03705	COG1388	M	ns	ns
ArtHe_04940	COG1390	C	ns	ns
ArtHe_04510	COG1391	OT	ns	ns
ArtHe_15500	COG1392	P	ns	ns
ArtHe_04925	COG1394	C	ns	ns
ArtHe_00610	COG1396	K	ns	ns
ArtHe_06925	COG1396	K	ns	ns
ArtHe_03635	COG1396	K	ns	ns
ArtHe_05205	COG1396	K	ns	ns
ArtHe_05335	COG1396	K	ns	ns
ArtHe_11470	COG1396	K	ns	ns
ArtHe_16760	COG1396	K	ns	ns
ArtHe_08775	COG1397	O	ns	ns
ArtHe_08305	COG1399	S	ns	ns
ArtHe_00480	COG1403	L	ns	ns
ArtHe_00875	COG1403	V	ns	ns
ArtHe_07440	COG1403	L	ns	ns
ArtHe_01590	COG1403	V	ns	ns
ArtHe_05345	COG1403	V	ns	ns
ArtHe_16970	COG1403	V	ns	ns
ArtHe_02205	COG1404	O	ns	ns
ArtHe_03735	COG1404	O	ns	ns
ArtHe_16845	COG1404	O	ns	down
ArtHe_11860	COG1408	S	ns	ns
ArtHe_01800	COG1409	T	ns	ns
ArtHe_12540	COG1409	M	ns	ns
ArtHe_13620	COG1414	K	ns	ns
ArtHe_13400	COG1414	K	ns	ns
ArtHe_05410	COG1414	K	ns	ns
ArtHe_05785	COG1414	K	ns	ns
ArtHe_07505	COG1414	K	ns	ns
ArtHe_08435	COG1414	K	ns	ns
ArtHe_10950	COG1414	K	ns	ns
ArtHe_10560	COG1414	K	ns	ns
ArtHe_10610	COG1414	K	ns	ns
ArtHe_12480	COG1414	K	ns	ns
ArtHe_13180	COG1414	K	ns	up
ArtHe_17140	COG1414	K	ns	ns
ArtHe_17425	COG1414	K	ns	ns
ArtHe_17430	COG1414	E	up	ns
ArtHe_13585	COG1418	S	ns	ns
ArtHe_06615	COG1420	K	ns	ns
ArtHe_12000	COG1432	S	ns	ns
ArtHe_08310	COG1434	S	ns	ns
ArtHe_04700	COG1435	F	ns	ns
ArtHe_04945	COG1436	C	ns	ns
ArtHe_03845	COG1438	K	ns	ns
ArtHe_11110	COG1443	I	ns	ns
ArtHe_09610	COG1451	S	ns	ns
ArtHe_01405	COG1457	F	ns	down
ArtHe_01755	COG1457	F	ns	ns
ArtHe_17315	COG1457	F	ns	ns
ArtHe_08340	COG1461	S	ns	ns
[truncated: 1,133 more rows]

## Sheet: Table S6
Table S6. Arthrobacter sp. Helios DEGs in PEG10 vs PEG0 and PEG35 vs PEG0 conditions annotated with KEGG database.
Condition	Expression	KEGG ID	Description	Gene Ratio	Bg Ratio	pvalue	padjust	Gene ID
PEG10 vs. PEG0	Downregulated	map00360	Phenylalanine metabolism	9/31	22/1093	1.32816e-09	2.52351e-08	ArtHe_11355/ArtHe_11360/ArtHe_11365/ArtHe_11370/ArtHe_11375/ArtHe_11395/ArtHe_11400/ArtHe_11410/ArtHe_11435
		map01120	Microbial metabolism in diverse environments	16/31	212/1093	4.4945e-05	0.000426978	ArtHe_11355/ArtHe_11360/ArtHe_11365/ArtHe_11370/ArtHe_11375/ArtHe_11395/ArtHe_11400/ArtHe_11410/ArtHe_11435/ArtHe_01570/ArtHe_10940/ArtHe_13095/ArtHe_13865/ArtHe_13935/ArtHe_16750/ArtHe_16755
		map00350	Tyrosine metabolism	4/31	17/1093	0.000976076	0.00618181	ArtHe_01570/ArtHe_01575/ArtHe_13095/ArtHe_13865
		map00280	Valine, leucine and isoleucine degradation	5/31	34/1093	0.00204536	0.00888641	ArtHe_08705/ArtHe_08710/ArtHe_11305/ArtHe_11310/ArtHe_11315
		map00640	Propanoate metabolism	5/31	35/1093	0.00233853	0.00888641	ArtHe_08705/ArtHe_08710/ArtHe_11305/ArtHe_11310/ArtHe_11315
	Upregulated	map02024	Quorum sensing	6/25	63/1093	0.00215456	0.0247262	ArtHe_05130/ArtHe_08645/ArtHe_12855/ArtHe_12860/ArtHe_12865/ArtHe_12870
		map02010	ABC transporters	8/25	116/1093	0.00290897	0.0247262	ArtHe_08645/ArtHe_13030/ArtHe_13385/ArtHe_13390/ArtHe_13395/ArtHe_13545/ArtHe_13550/ArtHe_13555
PEG35 vs. PEG0	Downregulated	map02040	Flagellar assembly	15/47	26/1093	1.61328e-15	3.87188e-14	ArtHe_09575/ArtHe_09570/ArtHe_09610/ArtHe_09615/ArtHe_09685/ArtHe_09680/ArtHe_09580/ArtHe_09670/ArtHe_09675/ArtHe_09665/ArtHe_09695/ArtHe_09605/ArtHe_09600/ArtHe_09660/ArtHe_09595
		map02020	Two-component system	9/47	55/1093	0.000328713	0.00394455	ArtHe_09570/ArtHe_10415/ArtHe_11165/ArtHe_10420/ArtHe_10410/ArtHe_10405/ArtHe_06195/ArtHe_06200/ArtHe_09660
		map00910	Nitrogen metabolism	4/47	13/1093	0.00161657	0.0129325	ArtHe_10400/ArtHe_10415/ArtHe_10420/ArtHe_10405
		map00220	Arginine biosynthesis	5/47	25/1093	0.00329464	0.0197678	ArtHe_16060/ArtHe_06695/ArtHe_06710/ArtHe_06700/ArtHe_16050
	Upregulated	map02024	Quorum sensing	13/56	63/1093	6.14049e-06	0.000221058	ArtHe_07255/ArtHe_12670/ArtHe_07265/ArtHe_12660/ArtHe_07260/ArtHe_12655/ArtHe_13870/ArtHe_12665/ArtHe_12580/ArtHe_07270/ArtHe_13865/ArtHe_13860/ArtHe_13855
		map02010	ABC transporters	16/56	116/1093	0.000101345	0.00182421	ArtHe_06175/ArtHe_02520/ArtHe_12665/ArtHe_12580/ArtHe_14400/ArtHe_06165/ArtHe_16315/ArtHe_15560/ArtHe_16275/ArtHe_01245/ArtHe_13695/ArtHe_01250/ArtHe_16270/ArtHe_13705/ArtHe_01240/ArtHe_07345
