# Supplementary material for: Transcriptional response of the xerotolerant Arthrobacter sp. Helios strain to PEG-induced drought stress
Source: Front Microbiol. 2022 Oct 13;13:1009068. doi: 10.3389/fmicb.2022.1009068 (PMC9608346; doi:10.3389/fmicb.2022.1009068)
Supplement: Supplementary file 1 [file Data_Sheet_1.ZIP › Supplementary table 7.xlsx]

## Sheet: PEG10 vs PEG0
Gene ID	Product	Log2FC	pvalue	padj	Table S7. Whole PEG10 vs PEG0 Arthrobacter sp. Helios transcriptomic results.
ArtHe_00005	SRPBCC domain-containing protein	0.0817763	0.846955	0.928314
ArtHe_00010	FAD-binding oxidoreductase	0.0191481	0.94849	0.979347
ArtHe_00015	glycoside hydrolase family 13 protein	-0.424951	0.0677245	0.162081
ArtHe_00020	hypothetical protein	-0.355397	0.426712	0.610426
ArtHe_00025	DUF4032 domain-containing protein	0.158944	0.51457	0.682728
ArtHe_00030	sn-glycerol-3-phosphate ABC transporter ATP-binding protein UgpC	-0.158957	0.510854	0.680242
ArtHe_00035	trehalose-phosphatase	-0.337126	0.113271	0.237541
ArtHe_00040	trehalose-6-phosphate synthase	0.161255	0.313624	0.497874
ArtHe_00045	DsbA family protein	-0.504812	0.27497	0.454477
ArtHe_00050	tRNA-Thr	-0.783119	0.131447	0.267577
ArtHe_00055	MFS transporter	0.030911	0.919164	0.963504
ArtHe_00060	DUF2975 domain-containing protein	0.0787467	0.893053	0.947064
ArtHe_00065	helix-turn-helix transcriptional regulator	-0.348329	0.302643	0.48571
ArtHe_00070	DMT family transporter	-0.890844	0.000152023	0.00126195
ArtHe_00075	PLP-dependent aminotransferase family protein	0.871547	0.00763148	0.0300341
ArtHe_00080	TetR/AcrR family transcriptional regulator	0.783872	0.00465664	0.0198005
ArtHe_00085	amidohydrolase family protein	0.350126	0.166685	0.318103
ArtHe_00090	ABC transporter substrate-binding protein	1.15711	7.76337e-05	0.000708707
ArtHe_00095	ABC transporter permease	1.53246	0.00156358	0.0081356
ArtHe_00100	ABC transporter permease	0.681009	0.0322827	0.0919913
ArtHe_00105	ABC transporter ATP-binding protein	0.715688	0.0989126	0.214412
ArtHe_00110	FAD-binding oxidoreductase	0.370519	0.244642	0.420404
ArtHe_00115	hypothetical protein	-0.767178	0.0577153	0.142856
ArtHe_00120	GntR family transcriptional regulator	0.681621	0.00099826	0.00577751
ArtHe_00125	hydroxymethylglutaryl-CoA lyase	-0.560024	0.323298	0.508266
ArtHe_00130	CoA transferase	-0.0152521	0.952842	0.981095
ArtHe_00135	hydantoinase/oxoprolinase family protein	0.341737	0.258879	0.436643
ArtHe_00140	hydantoinase B/oxoprolinase family protein	1.52556	0.000152132	0.00126195
ArtHe_00145	isochorismatase family protein	1.13983	0.00178893	0.00905197
ArtHe_00150	transporter substrate-binding domain-containing protein	-0.193249	0.465757	0.645427
ArtHe_00155	LysE family translocator	-0.0696299	0.824254	0.917796
ArtHe_00160	hypothetical protein	-0.0191021	0.918587	0.963469
ArtHe_00165	hypothetical protein	1.21595	9.55978e-09	2.7307e-07
ArtHe_00170	TetR/AcrR family transcriptional regulator	0.439564	0.0476657	0.123505
ArtHe_00175	ABC transporter substrate-binding protein	1.14273	0.000124789	0.00107023
ArtHe_00180	ABC transporter permease	0.993307	9.99425e-05	0.000880588
ArtHe_00185	dipeptide/oligopeptide/nickel ABC transporter permease/ATP-binding protein	1.66983	9.94916e-17	8.00907e-15
ArtHe_00190	ATP-binding cassette domain-containing protein	1.519	9.53143e-16	7.30014e-14
ArtHe_00195	multidrug effflux MFS transporter	0.345923	0.314614	0.49882
ArtHe_00200	alpha/beta hydrolase	0.191423	0.461721	0.641612
ArtHe_00205	alpha/beta hydrolase	0.158779	0.626574	0.770866
ArtHe_00210	SDR family oxidoreductase	0.37945	0.358767	0.542825
ArtHe_00215	polyketide biosynthesis methyltransferase	0.154426	0.581281	0.735846
ArtHe_00220	alpha/beta fold hydrolase	0.0140295	0.968902	0.988598
ArtHe_00225	aryldialkylphosphatase	0.666772	0.00484262	0.0202989
ArtHe_00230	hypothetical protein	0.214003	0.393927	0.582665
ArtHe_00235	molybdenum cofactor biosynthesis F family protein	0.316778	0.478026	0.656521
ArtHe_00240	aldo/keto reductase	0.0816881	0.694291	0.825523
ArtHe_00245	amidohydrolase family protein	0.457996	0.0453009	0.119387
ArtHe_00250	zinc-binding dehydrogenase	0.41713	0.0901423	0.200066
ArtHe_00255	aldo/keto reductase	0.605688	0.0100532	0.0376807
ArtHe_00260	amidohydrolase	-0.121761	0.652622	0.79191
ArtHe_00265	hypothetical protein	0.01579	0.909974	0.958448
ArtHe_00270	hypothetical protein	0.466408	0.458964	0.640484
ArtHe_00275	Na+/H+ antiporter NhaA	0.346776	0.00865141	0.0333079
ArtHe_00280	RNA-binding S4 domain-containing protein	0.365694	0.152183	0.297972
ArtHe_00285	HNH endonuclease	0.172803	0.339139	0.523637
ArtHe_00290	DUF1540 domain-containing protein	0.690794	0.0380262	0.104735
ArtHe_00295	hypothetical protein	0.115711	0.735179	0.854823
ArtHe_00300	cell division protein ZapE	0.255493	0.295417	0.477575
ArtHe_00305	tripartite tricarboxylate transporter permease	1.86216	1.36369e-10	5.36687e-09
ArtHe_00310	tripartite tricarboxylate transporter TctB family protein	1.33394	0.000208807	0.00162192
ArtHe_00315	tripartite tricarboxylate transporter substrate binding protein	1.0662	0.000156975	0.00129304
ArtHe_00320	FAD-dependent tricarballylate dehydrogenase TcuA	0.782059	0.00567251	0.0232278
ArtHe_00325	GntR family transcriptional regulator	0.673306	9.56726e-05	0.000849304
ArtHe_00330	hypothetical protein	0.00837934	0.985267	0.9951
ArtHe_00335	DoxX family protein	0.233044	0.201916	0.367706
ArtHe_00340	lamin tail domain-containing protein	0.738116	0.0112149	0.0412495
ArtHe_00345	aldo/keto reductase	0.943368	2.84088e-05	0.00030037
ArtHe_00350	CHAD domain-containing protein	1.2784	0.000765697	0.00469221
ArtHe_00355	MFS transporter	1.04822	0.00319005	0.0148245
ArtHe_00360	LLM class flavin-dependent oxidoreductase	-0.384461	0.0822853	0.18683
ArtHe_00365	peptidoglycan bridge formation glycyltransferaseFemA/FemB family protein	-0.163393	0.69503	0.826106
ArtHe_00370	threonine/serine exporter family protein	-0.527085	0.000607679	0.00385734
ArtHe_00375	siderophore-interacting protein	0.0290442	0.901106	0.952183
ArtHe_00380	uracil-DNA glycosylase	-0.000152648	0.999206	0.99977
ArtHe_00385	DUF3263 domain-containing protein	1.20844	0.0322715	0.0919913
ArtHe_00390	LytR C-terminal domain-containing protein	0.195583	0.649433	0.789122
ArtHe_00395	cold-shock protein	1.0829	0.000273757	0.00203281
ArtHe_00400	NINE protein	0.938291	0.00236514	0.0114601
ArtHe_00405	chaperonin GroEL	-0.0533619	0.8682	0.937265
ArtHe_00410	WXG100 family type VII secretion target	0.336494	0.307255	0.490666
ArtHe_00415	HAMP domain-containing histidine kinase	0.0879099	0.630934	0.773795
ArtHe_00420	response regulator transcription factor	-0.0420767	0.885956	0.944629
ArtHe_00425	DEAD/DEAH box helicase	-0.733447	2.82913e-11	1.3014e-09
ArtHe_00430	helicase-associated domain-containing protein	0.0477107	0.883231	0.943712
ArtHe_00435	hypothetical protein	-0.0744435	0.865714	0.935436
ArtHe_00440	cold shock domain-containing protein	0.633442	0.135972	0.273799
ArtHe_00445	DUF3027 domain-containing protein	-0.116911	0.737449	0.856689
ArtHe_00450	MFS transporter	-0.625266	0.0511169	0.130487
ArtHe_00455	phosphoserine transaminase	0.233743	0.379208	0.566732
ArtHe_00460	metal-dependent transcriptional regulator	-0.175528	0.565508	0.724161
ArtHe_00465	M23 family metallopeptidase	-0.882039	0.0100046	0.0375385
ArtHe_00470	C40 family peptidase	-0.464779	0.261561	0.440076
ArtHe_00475	C40 family peptidase	-1.27749	0.0016532	0.00847178
ArtHe_00480	HNH endonuclease	1.36637	9.36654e-05	0.000833575
ArtHe_00485	NTP transferase domain-containing protein	0.27263	0.396826	0.584153
ArtHe_00490	DUF6457 domain-containing protein	0.27263	0.396826	0.584153
ArtHe_00495	molybdopterin molybdotransferase MoeA	-0.744608	0.000604051	0.00384314
ArtHe_00500	FdhF/YdeP family oxidoreductase	0.156869	0.529925	0.695045
ArtHe_00505	formate dehydrogenase accessory sulfurtransferase FdhD	0.422912	0.0383274	0.105355
ArtHe_00510	GAF domain-containing sensor histidine kinase	0.671198	0.000158592	0.0012973
ArtHe_00515	ABC transporter ATP-binding protein/permease	-0.244969	0.354017	0.537942
ArtHe_00520	hypothetical protein	0.928076	0.0122635	0.0442337
ArtHe_00525	S24/S26 family peptidase	0.336696	0.289521	0.47127
ArtHe_00530	hypothetical protein	0.221916	0.498268	0.670287
ArtHe_00535	tRNA-Arg	1.06091	0.0816096	0.185891
ArtHe_00540	MarR family transcriptional regulator	0.810675	0.00846412	0.032765
ArtHe_00545	MMPL family transporter	0.221531	0.467132	0.646321
ArtHe_00550	hypothetical protein	-0.708176	0.0419116	0.112463
ArtHe_00555	inositol monophosphatase family protein	0.195454	0.355575	0.539377
ArtHe_00560	DNA helicase PcrA	-0.553013	4.28716e-05	0.000421809
ArtHe_00565	ADP-forming succinate--CoA ligase subunit beta	-0.638449	0.000531117	0.00345812
ArtHe_00570	succinate--CoA ligase subunit alpha	-0.789124	0.000565388	0.00364773
ArtHe_00575	sugar porter family MFS transporter	-0.141699	0.619948	0.765225
ArtHe_00580	hypothetical protein	-0.121804	0.515204	0.683173
ArtHe_00585	TetR/AcrR family transcriptional regulator	-0.666071	0.268816	0.447648
ArtHe_00590	MFS transporter	-1.16142	5.07895e-06	6.71255e-05
ArtHe_00595	VIT1/CCC1 transporter family protein	-1.26649	6.48091e-12	3.47809e-10
ArtHe_00600	long-chain-fatty-acid--CoA ligase	-0.374249	0.014901	0.0515171
ArtHe_00605	AI-2E family transporter	-0.647086	0.00207338	0.0102712
ArtHe_00610	cupin domain-containing protein	0.715227	0.0144099	0.0501372
ArtHe_00615	glycosyl hydrolase-related protein	0.173677	0.549385	0.711399
ArtHe_00620	LysR family transcriptional regulator	0.448736	0.364627	0.550265
ArtHe_00625	MFS transporter	0.255282	0.641356	0.781453
ArtHe_00630	cysteine hydrolase	0.398671	0.581655	0.736056
ArtHe_00635	FAD-dependent monooxygenase	-0.0485565	0.799069	0.900445
ArtHe_00640	agmatinase	0.880179	5.16572e-13	3.0495e-11
ArtHe_00645	thiamine pyrophosphate-binding protein	0.355879	0.0801669	0.182958
ArtHe_00650	Na+/H+ antiporter	0.201739	0.323544	0.508427
ArtHe_00655	FAD-dependent monooxygenase	-0.724545	8.70159e-05	0.00078226
ArtHe_00660	class I SAM-dependent methyltransferase	-0.601544	0.00346939	0.0158776
ArtHe_00665	type III polyketide synthase	-0.230637	0.580272	0.734902
ArtHe_00670	MHS family MFS transporter	0.803162	0.0284648	0.0835312
ArtHe_00675	LysR family transcriptional regulator	0.964483	5.38902e-05	0.000515898
ArtHe_00680	3-hydroxyisobutyrate dehydrogenase	0.454983	0.202679	0.368338
ArtHe_00685	CoA-acylating methylmalonate-semialdehyde dehydrogenase	0.444527	0.176529	0.332942
ArtHe_00690	cytochrome c oxidase assembly protein	0.926259	0.0118929	0.043249
ArtHe_00695	DUF503 domain-containing protein	1.35895	6.07163e-06	7.87755e-05
ArtHe_00700	SDR family oxidoreductase	0.285145	0.264745	0.443789
ArtHe_00705	MarR family transcriptional regulator	-0.0537569	0.886437	0.944857
ArtHe_00710	thiamine pyrophosphate-binding protein	0.383029	0.187005	0.347236
ArtHe_00715	RNA-binding transcriptional accessory protein	-0.223935	0.499577	0.671537
ArtHe_00720	hypothetical protein	-0.294543	0.02233	0.069037
ArtHe_00725	HAD family hydrolase	-0.132423	0.410795	0.596162
ArtHe_00730	very short patch repair endonuclease	0.433898	0.103083	0.221554
ArtHe_00735	asparaginase	0.464313	0.00395689	0.0176961
ArtHe_00740	YegP family protein	0.272842	0.248997	0.42483
ArtHe_00745	FAD-binding dehydrogenase	0.413476	0.133827	0.270865
ArtHe_00750	hypothetical protein	0.470732	0.238328	0.41259
ArtHe_00755	anti-sigma factor	0.203818	0.20767	0.376057
ArtHe_00760	sigma-70 family RNA polymerase sigma factor	0.736474	0.000604357	0.00384314
ArtHe_00765	hypothetical protein	0.183124	0.488619	0.664627
ArtHe_00770	sortase	-0.0524015	0.910012	0.958448
ArtHe_00775	GNAT family N-acetyltransferase	-0.316194	0.00947885	0.0359081
ArtHe_00780	FMN reductase	-0.178596	0.564344	0.723194
ArtHe_00785	cyclase family protein	0.286865	0.313116	0.497824
ArtHe_00790	thiamine pyrophosphate-binding protein	0.303635	0.0454563	0.11958
ArtHe_00795	glycerol-3-phosphate dehydrogenase/oxidase	-0.226802	0.263943	0.443073
ArtHe_00800	helix-turn-helix domain-containing protein	0.223417	0.631139	0.773795
ArtHe_00805	DUF4166 domain-containing protein	-0.0728288	0.701037	0.829904
ArtHe_00810	SRPBCC family protein	0.0663318	0.817071	0.913819
ArtHe_00815	MarR family transcriptional regulator	0.370141	0.0616224	0.150841
ArtHe_00820	DEAD/DEAH box helicase	0.355454	0.132953	0.269845
ArtHe_00825	sulfite exporter TauE/SafE family protein	0.423073	0.100079	0.216542
ArtHe_00830	rhodanese-like domain-containing protein	0.338683	0.578786	0.734262
ArtHe_00835	sulfite exporter TauE/SafE family protein	0.20258	0.673421	0.808014
ArtHe_00840	MBL fold metallo-hydrolase	-1.04122	0.00628684	0.0254491
ArtHe_00845	FAD-binding oxidoreductase	-1.20481	2.46822e-08	6.28951e-07
ArtHe_00850	Lrp/AsnC family transcriptional regulator	-0.293776	0.273137	0.453041
ArtHe_00855	gluconokinase	-0.587033	0.15146	0.297049
ArtHe_00860	GntP family permease	-1.00565	0.00842714	0.0326575
ArtHe_00865	SDR family oxidoreductase	-0.422039	0.15136	0.297017
ArtHe_00870	L-idonate 5-dehydrogenase	-0.446319	0.159147	0.307696
ArtHe_00875	HNH endonuclease	0.660772	0.144568	0.286067
ArtHe_00880	FCD domain-containing protein	-0.0896939	0.829159	0.920076
ArtHe_00885	polyphosphate kinase 2	0.649518	0.000423458	0.00289554
ArtHe_00890	DUF1524 domain-containing protein	0.411491	0.0602348	0.148161
ArtHe_00895	nitroreductase family deazaflavin-dependent oxidoreductase	0.946225	0.000541404	0.00351863
ArtHe_00900	tRNA glutamyl-Q(34) synthetase GluQRS	0.374258	0.0720468	0.169449
ArtHe_00905	LLM class flavin-dependent oxidoreductase	1.2811	1.47783e-05	0.000175066
ArtHe_00910	nucleoside deaminase	1.00854	1.1501e-07	2.44769e-06
ArtHe_00915	MBL fold metallo-hydrolase	-0.222358	0.172344	0.326615
ArtHe_00920	TetR/AcrR family transcriptional regulator	-0.0830466	0.771103	0.881901
ArtHe_00925	VOC family protein	0.171715	0.722787	0.846317
ArtHe_00930	VOC family protein	0.736753	0.00752444	0.0297119
ArtHe_00935	SRPBCC family protein	0.317063	0.415917	0.599584
ArtHe_00940	SRPBCC family protein	0.63291	0.0409395	0.110608
ArtHe_00945	metalloregulator ArsR/SmtB family transcription factor	0.859512	0.0111855	0.0411863
ArtHe_00950	LacI family transcriptional regulator	0.0157767	0.972936	0.990107
ArtHe_00955	asparaginase	0.616513	0.0269838	0.0803164
ArtHe_00960	polysaccharide deacetylase	-0.920976	2.06392e-06	3.02083e-05
ArtHe_00965	MFS transporter	-0.815378	0.0335295	0.0949331
ArtHe_00970	SDR family oxidoreductase	-0.546236	0.0521093	0.132007
ArtHe_00975	SDR family oxidoreductase	-0.136182	0.525853	0.692148
ArtHe_00980	hypothetical protein	0.203461	0.596637	0.748066
ArtHe_00985	excalibur calcium-binding domain-containing protein	-0.452856	0.0276863	0.0819941
ArtHe_00990	hypothetical protein	1.39711	0.000838803	0.00503566
ArtHe_00995	DinB family protein	0.256993	0.296606	0.478188
ArtHe_01000	DUF202 domain-containing protein	-0.394574	0.31107	0.495418
ArtHe_01005	DUF202 domain-containing protein	0.663694	0.00368692	0.0166782
ArtHe_01010	NtaA/DmoA family FMN-dependent monooxygenase	0.746854	0.026852	0.0801262
ArtHe_01015	ABC transporter substrate-binding protein	0.426934	0.153795	0.300465
ArtHe_01020	ABC transporter permease	0.0325678	0.929316	0.970985
ArtHe_01025	ABC transporter permease	1.16896	0.0860046	0.193655
ArtHe_01030	ABC transporter ATP-binding protein	0.387563	0.412474	0.597558
ArtHe_01035	acyl-CoA dehydrogenase family protein	1.16454	0.0446453	0.118259
ArtHe_01040	thiol peroxidase	-0.551819	0.00882738	0.0338383
ArtHe_01045	hypothetical protein	-0.544852	0.0147593	0.0511022
ArtHe_01050	rhodanese-like domain-containing protein	2.15972	2.29037e-20	2.13487e-18
ArtHe_01055	hypothetical protein	0.209461	0.519528	0.685862
ArtHe_01060	tyrosine-protein phosphatase	-0.352358	0.682167	0.815494
ArtHe_01065	metallophosphoesterase	0.999315	0.305616	0.489151
ArtHe_01070	ABC transporter substrate-binding protein	0.999315	0.305616	0.489151
ArtHe_01075	iron ABC transporter permease	0.886146	0.266074	0.444335
ArtHe_01080	ABC transporter ATP-binding protein	0.645454	0.45252	0.634531
ArtHe_01085	histidine phosphatase family protein	0.939689	0.443086	0.625484
ArtHe_01090	hypothetical protein	0.216693	0.570292	0.727656
ArtHe_01095	GntR family transcriptional regulator	0.334337	0.253697	0.430463
ArtHe_01100	GNAT family N-acetyltransferase	0.0851721	0.656664	0.794637
ArtHe_01105	M20 family metallopeptidase	0.455802	0.221278	0.393062
ArtHe_01110	PLP-dependent aminotransferase family protein	0.61009	0.00156024	0.0081356
ArtHe_01115	M24 family metallopeptidase	1.0579	1.67974e-06	2.5645e-05
ArtHe_01120	D-2-hydroxyacid dehydrogenase	0.640322	0.0223367	0.069037
ArtHe_01125	aminotransferase class III-fold pyridoxal phosphate-dependent enzyme	0.866453	0.000821264	0.00496402
ArtHe_01130	FAD-binding oxidoreductase	1.54923	3.79131e-05	0.000379345
ArtHe_01135	NAD-dependent succinate-semialdehyde dehydrogenase	0.712976	0.131239	0.267309
ArtHe_01140	MFS transporter	0.286149	0.400909	0.587371
ArtHe_01145	IS110 family transposase	0.191982	0.407244	0.592628
ArtHe_01150	DNA cytosine methyltransferase	0.606314	0.23633	0.410334
ArtHe_01155	ATP-binding protein	0.0882944	0.853233	0.931366
ArtHe_01160	Z1 domain-containing protein	-0.237825	0.413208	0.598184
ArtHe_01165	PD-(D/E)XK motif protein	0.0282636	0.930825	0.971079
ArtHe_01170	AIPR family protein	0.587527	0.0770558	0.178037
ArtHe_01175	type II toxin-antitoxin system prevent-host-death family antitoxin	1.04563	0.0264068	0.0790262
ArtHe_01180	hypothetical protein	-0.519087	0.40526	0.590955
ArtHe_01185	hypothetical protein	-0.257583	0.594604	0.746575
ArtHe_01190	hypothetical protein	0.857693	0.0659396	0.159208
ArtHe_01195	hypothetical protein	-0.448781	0.333374	0.518127
ArtHe_01200	GntR family transcriptional regulator	-2.89397	5.44559e-05	0.0005199
ArtHe_01205	ABC transporter substrate-binding protein	-3.92694	7.55139e-08	1.72187e-06
ArtHe_01210	alpha-hydroxy-acid oxidizing protein	-3.02626	7.88569e-06	0.000100111
ArtHe_01215	HNH endonuclease	0.411826	0.229278	0.403228
ArtHe_01220	substrate-binding domain-containing protein	0.146059	0.737783	0.856796
ArtHe_01225	M20 family metallo-hydrolase	-0.791322	0.051128	0.130487
ArtHe_01230	DUF5058 family protein	-1.01146	0.00147879	0.00784113
ArtHe_01235	hypothetical protein	-1.10387	7.98857e-05	0.000727391
ArtHe_01240	amidohydrolase	-0.706442	0.000548885	0.00355421
ArtHe_01245	amidase	-0.488398	0.169658	0.322843
ArtHe_01250	hypothetical protein	0.451424	0.202089	0.367763
ArtHe_01255	extracellular solute-binding protein	0.120239	0.747519	0.864837
ArtHe_01260	ABC transporter ATP-binding protein	-0.734089	0.0761554	0.176187
ArtHe_01265	ABC transporter permease	-0.775818	0.160015	0.308867
ArtHe_01270	ABC transporter permease	0.551564	0.324571	0.509104
ArtHe_01275	LacI family transcriptional regulator	1.37399	1.08785e-07	2.35964e-06
ArtHe_01280	glycoside hydrolase family 3 C-terminal domain-containing protein	0.242445	0.407994	0.593233
ArtHe_01285	sugar phosphate isomerase/epimerase	1.28761	2.29653e-05	0.000254994
ArtHe_01290	Gfo/Idh/MocA family oxidoreductase	1.7831	3.99925e-05	0.000397802
ArtHe_01295	substrate-binding domain-containing protein	1.64144	2.12422e-07	4.22696e-06
ArtHe_01300	sugar ABC transporter ATP-binding protein	1.32389	2.26953e-05	0.000252791
ArtHe_01305	ABC transporter permease	0.597661	0.0758499	0.175803
ArtHe_01310	ROK family transcriptional regulator	0.281774	0.528221	0.69449
ArtHe_01315	D-2-hydroxyacid dehydrogenase	-0.0513232	0.811688	0.909512
ArtHe_01320	amidase	0.242319	0.526215	0.692368
ArtHe_01325	agmatine deiminase family protein	0.00585501	0.982176	0.99393
ArtHe_01330	amidohydrolase	-0.495804	0.00477786	0.0201369
ArtHe_01335	MFS transporter	-0.60604	0.0102672	0.0383611
ArtHe_01340	TetR/AcrR family transcriptional regulator	0.188858	0.421547	0.604992
ArtHe_01345	hypothetical protein	0.239192	0.632113	0.774186
ArtHe_01350	hypothetical protein	0.765464	0.000113051	0.000979035
ArtHe_01355	NAD(P)-binding domain-containing protein	-0.268748	0.128156	0.262994
ArtHe_01360	LLM class flavin-dependent oxidoreductase	-0.247364	0.356424	0.540434
ArtHe_01365	ion channel protein	0.58618	0.00505647	0.0209965
ArtHe_01370	ROK family protein	0.410084	0.283201	0.463753
ArtHe_01375	xylose isomerase	0.79584	0.00212964	0.0104912
ArtHe_01380	cytoplasmic protein	1.28395	8.57067e-06	0.00010765
ArtHe_01385	multidrug effflux MFS transporter	0.405967	0.110162	0.23277
ArtHe_01390	DUF5996 family protein	1.82361	1.83705e-05	0.000210577
ArtHe_01395	TetR/AcrR family transcriptional regulator	0.212423	0.137408	0.275595
ArtHe_01400	Zn-dependent alcohol dehydrogenase	-0.960394	0.0186501	0.0604047
ArtHe_01405	cytosine permease	-0.881633	0.00262346	0.0125101
ArtHe_01410	hypothetical protein	-0.306929	0.555061	0.7157
ArtHe_01415	carbon-nitrogen hydrolase	0.0547217	0.85163	0.931366
ArtHe_01420	DUF3817 domain-containing protein	-1.35482	1.9963e-06	2.93398e-05
ArtHe_01425	helix-turn-helix domain-containing protein	-1.07507	0.010929	0.0404078
ArtHe_01430	amidase family protein	-0.369472	0.111406	0.234881
ArtHe_01435	NAD-dependent epimerase/dehydratase family protein	-0.419634	0.0130463	0.0463492
ArtHe_01440	type 1 glutamine amidotransferase domain-containing protein	-0.167868	0.666462	0.801293
ArtHe_01445	aldo/keto reductase	-0.0322294	0.891695	0.946685
ArtHe_01450	VOC family protein	-0.0145562	0.93924	0.976744
ArtHe_01455	redox-sensitive transcriptional activator SoxR	0.907311	0.00146576	0.0077954
ArtHe_01460	MFS transporter	-0.922662	0.000832117	0.00502105
ArtHe_01465	glucosamine-6-phosphate deaminase	-0.150974	0.716873	0.842437
ArtHe_01470	amidohydrolase	0.516832	0.195479	0.359308
ArtHe_01475	carbohydrate kinase family protein	0.637234	0.150782	0.296189
ArtHe_01480	lyase family protein	0.752272	0.00766954	0.030117
ArtHe_01485	iron ABC transporter permease	1.14991	0.00150459	0.00790689
ArtHe_01490	ABC transporter ATP-binding protein	0.971783	6.00922e-05	0.000567879
ArtHe_01495	extracellular solute-binding protein	0.509609	0.112197	0.236127
ArtHe_01500	ROK family protein	0.867399	0.00255871	0.0122638
ArtHe_01505	FAD-binding oxidoreductase	-0.0435853	0.821632	0.916316
ArtHe_01510	response regulator transcription factor	0.171296	0.410484	0.596119
ArtHe_01515	sensor domain-containing protein	-0.00231017	0.988767	0.996535
ArtHe_01520	FCD domain-containing protein	0.754407	0.00312929	0.0145841
ArtHe_01525	L-lactate permease	-0.440189	0.128399	0.263166
ArtHe_01530	(Fe-S)-binding protein	1.34348	0.000525307	0.00343926
ArtHe_01535	LutB/LldF family L-lactate oxidation iron-sulfurprotein	-0.122482	0.50431	0.675592
ArtHe_01540	LUD domain-containing protein	-0.166798	0.350568	0.534449
ArtHe_01545	aminomethyl transferase family protein	0.489297	0.19815	0.362712
ArtHe_01550	ABC transporter substrate-binding protein	1.81803	1.1227e-08	3.10673e-07
ArtHe_01555	methylenetetrahydrofolate reductase	0.634644	0.00239224	0.0115756
ArtHe_01560	DUF5129 domain-containing protein	-0.438047	0.0406549	0.110091
ArtHe_01565	alpha/beta hydrolase	0.146973	0.453471	0.635613
ArtHe_01570	2-oxo-hepta-3-ene-1,7-dioic acid hydratase	-4.62752	3.87283e-27	5.71566e-25
ArtHe_01575	aldolase/citrate lyase family protein	-4.98267	1.20122e-31	2.65919e-29
ArtHe_01580	L-lactate permease	0.110633	0.571146	0.728484
ArtHe_01585	GNAT family N-acetyltransferase	0.988939	0.114505	0.239952
ArtHe_01590	HNH endonuclease	0.714054	0.000275802	0.0020437
ArtHe_01595	DUF1275 domain-containing protein	0.676274	0.00726741	0.028908
ArtHe_01600	L-lactate dehydrogenase	1.31441	0.000425415	0.00290331
ArtHe_01605	hydrolase	0.775098	0.000158983	0.0012975
ArtHe_01610	gamma-aminobutyraldehyde dehydrogenase	0.159242	0.40596	0.591732
ArtHe_01615	cupin domain-containing protein	0.355925	0.342135	0.52643
ArtHe_01620	amidohydrolase	0.548	0.000635147	0.00401014
ArtHe_01625	aspartate aminotransferase family protein	-0.211207	0.227253	0.400384
ArtHe_01630	CoA-acylating methylmalonate-semialdehyde dehydrogenase	-0.64326	0.000679159	0.00423518
ArtHe_01635	PucR family transcriptional regulator ligand-binding domain-containing protein	0.486699	0.407886	0.593233
ArtHe_01640	FAD-binding oxidoreductase	0.140971	0.470061	0.649613
ArtHe_01645	aspartate aminotransferase family protein	0.00881474	0.979939	0.993685
ArtHe_01650	Lrp/AsnC family transcriptional regulator	0.774909	0.00127673	0.00696793
ArtHe_01655	spermidine/putrescine ABC transporter substrate-binding protein	0.800782	4.74977e-06	6.301e-05
ArtHe_01660	ABC transporter ATP-binding protein	0.180136	0.59499	0.746795
ArtHe_01665	ABC transporter permease	0.0332934	0.884359	0.943955
ArtHe_01670	ABC transporter permease	0.456618	0.221652	0.39353
ArtHe_01675	DUF72 domain-containing protein	0.865153	0.0282413	0.083013
ArtHe_01680	SRPBCC domain-containing protein	0.670894	0.088421	0.197345
ArtHe_01685	LLM class flavin-dependent oxidoreductase	-0.654916	0.129646	0.264889
ArtHe_01690	thioesterase family protein	-0.11322	0.772189	0.882857
ArtHe_01695	DUF421 domain-containing protein	0.787291	0.00559328	0.0229564
ArtHe_01700	cold-shock protein	0.321238	0.614371	0.76157
ArtHe_01705	glutaminase A	-0.0808768	0.786423	0.893521
ArtHe_01710	cold-shock protein	0.291836	0.778859	0.88819
ArtHe_01715	hypothetical protein	1.01011	0.0395388	0.107728
ArtHe_01720	hypothetical protein	1.01011	0.0395388	0.107728
ArtHe_01725	Nramp family divalent metal transporter	-1.3735	1.63582e-06	2.51461e-05
ArtHe_01730	serine/threonine protein kinase	0.946811	0.000109807	0.000956836
ArtHe_01735	YchJ family protein	0.36864	0.147382	0.290822
ArtHe_01740	zinc-dependent alcohol dehydrogenase family protein	0.256593	0.199312	0.364298
ArtHe_01745	zinc-binding dehydrogenase	-0.186565	0.36725	0.552895
ArtHe_01750	nuclear transport factor 2 family protein	1.3753	1.82063e-09	6.0268e-08
ArtHe_01755	cytosine permease	0.734104	0.0758902	0.175803
ArtHe_01760	HoxN/HupN/NixA family nickel/cobalt transporter	-1.45056	5.71275e-07	1.00481e-05
ArtHe_01765	urease accessory protein UreD	-1.12261	0.018998	0.0610071
ArtHe_01770	urease accessory protein UreG	-1.61426	4.64946e-11	1.99799e-09
ArtHe_01775	urease accessory protein UreF	-2.9361	2.66714e-12	1.49952e-10
ArtHe_01780	urease subunit alpha	-1.63175	1.56737e-09	5.33809e-08
ArtHe_01785	urease subunit beta	-1.05369	0.0173563	0.0572937
ArtHe_01790	urease subunit gamma	-0.769836	0.0130745	0.0464028
ArtHe_01795	hypothetical protein	-0.382265	0.265401	0.443839
ArtHe_01800	phosphodiesterase	0.271052	0.389138	0.578158
ArtHe_01805	pyridoxamine 5'-phosphate oxidase family protein	-0.0687236	0.808509	0.906821
ArtHe_01810	catalase	0.273846	0.231656	0.4058
ArtHe_01815	stealth family protein	-0.802864	0.0870267	0.195218
ArtHe_01820	hypothetical protein	1.15733	3.9202e-06	5.34051e-05
ArtHe_01825	DUF6318 family protein	0.769008	0.0101689	0.0380742
ArtHe_01830	hypothetical protein	-0.0464938	0.847349	0.928336
ArtHe_01835	MSMEG_6728 family protein	-0.436371	0.00421798	0.0184445
ArtHe_01840	GNAT family N-acetyltransferase	-0.0879843	0.63041	0.773705
ArtHe_01845	DUF1684 domain-containing protein	0.16669	0.277445	0.457288
ArtHe_01850	sulfite exporter TauE/SafE family protein	-0.188873	0.109842	0.23257
ArtHe_01855	DUF6350 family protein	-0.00722195	0.957494	0.983191
ArtHe_01860	hypothetical protein	-0.646168	0.110584	0.233286
ArtHe_01865	phosphoribosylglycinamide formyltransferase	-0.268735	0.169672	0.322843
ArtHe_01870	MFS transporter	-0.0800828	0.622994	0.767795
ArtHe_01875	hypothetical protein	#N/A	#N/A	#N/A
ArtHe_01880	helix-hairpin-helix domain-containing protein	-0.199619	0.662309	0.798739
ArtHe_01885	hypothetical protein	-0.477007	0.0461448	0.120891
ArtHe_01890	radical SAM protein	-0.422689	0.0036858	0.0166782
ArtHe_01895	DUF2997 domain-containing protein	0.042384	0.953187	0.981165
ArtHe_01900	AAA family ATPase	0.028246	0.931921	0.971128
ArtHe_01905	hypothetical protein	0.247819	0.454185	0.635753
ArtHe_01910	bifunctional phosphoribosylaminoimidazolecarboxamide formyltransferase/IMP cyclohydrolase	-0.446282	0.0212655	0.0668343
ArtHe_01915	NADP-dependent isocitrate dehydrogenase	-1.3419	0.0024941	0.0119949
ArtHe_01920	beta-lactamase family protein	-0.302937	0.196225	0.360492
ArtHe_01925	M20/M25/M40 family metallo-hydrolase	-0.58418	0.000248977	0.00188033
ArtHe_01930	ABC transporter substrate-binding protein	-0.819491	0.0272441	0.0808197
ArtHe_01935	ABC transporter permease	-0.685135	0.000163408	0.0013275
ArtHe_01940	ABC transporter permease	-0.020841	0.931892	0.971128
ArtHe_01945	ABC transporter ATP-binding protein	0.0366966	0.807917	0.906731
ArtHe_01950	LD-carboxypeptidase	-0.0316343	0.842327	0.925826
ArtHe_01955	class A beta-lactamase-related serine hydrolase	0.274849	0.38066	0.567704
ArtHe_01960	class A beta-lactamase-related serine hydrolase	0.0888363	0.604757	0.753447
ArtHe_01965	Hsp20/alpha crystallin family protein	0.150074	0.637208	0.777903
ArtHe_01970	glutamate--cysteine ligase	0.974077	9.88476e-06	0.000121765
ArtHe_01975	hypothetical protein	0.0983046	0.747887	0.864844
ArtHe_01980	ABC transporter ATP-binding protein	0.922119	0.000148953	0.00124726
ArtHe_01985	FtsX-like permease family protein	0.484433	0.0750358	0.174512
ArtHe_01990	Gfo/Idh/MocA family oxidoreductase	0.241627	0.46698	0.646321
ArtHe_01995	MFS transporter	0.184122	0.308578	0.492335
ArtHe_02000	helix-turn-helix domain-containing protein	-0.980032	0.0122021	0.0440571
ArtHe_02005	sugar-binding protein	-1.67312	3.65012e-05	0.00036834
ArtHe_02010	sugar ABC transporter permease	-0.0879291	0.869657	0.938265
ArtHe_02015	ATP-binding cassette domain-containing protein	1.40148	0.000417328	0.00286868
ArtHe_02020	ROK family transcriptional regulator	0.563651	0.0349734	0.0980807
ArtHe_02025	gamma carbonic anhydrase family protein	-0.49324	0.0220535	0.0685206
ArtHe_02030	formyltetrahydrofolate deformylase	0.0461674	0.898119	0.950728
ArtHe_02035	GNAT family N-acetyltransferase	0.639746	0.000318332	0.00228245
ArtHe_02040	serine hydroxymethyltransferase	-0.27683	0.0507818	0.130057
ArtHe_02045	bifunctional methylenetetrahydrofolate dehydrogenase/methenyltetrahydrofolate cyclohydrolase	-0.725693	2.95102e-05	0.000310163
ArtHe_02050	ABC transporter ATP-binding protein	-0.14194	0.501943	0.67293
ArtHe_02055	ABC transporter permease	-0.272745	0.286151	0.467071
ArtHe_02060	ABC transporter permease	-0.279616	0.31078	0.495411
ArtHe_02065	response regulator transcription factor	-0.0894603	0.757176	0.870187
ArtHe_02070	histidine kinase	0.182202	0.616572	0.763067
ArtHe_02075	GAP family protein	0.675898	0.0389727	0.106523
ArtHe_02080	O-acetyl-ADP-ribose deacetylase	0.486589	0.103006	0.221522
ArtHe_02085	hypothetical protein	-0.750657	0.000232579	0.00178311
ArtHe_02090	exodeoxyribonuclease III	0.0717227	0.636368	0.777783
ArtHe_02095	tryptophan--tRNA ligase	-0.628455	0.00405567	0.017979
ArtHe_02100	2'-5' RNA ligase family protein	-0.118343	0.53793	0.701673
ArtHe_02105	alpha/beta fold hydrolase	0.192392	0.682499	0.815494
ArtHe_02110	succinate dehydrogenase iron-sulfur subunit	-0.904943	0.0249009	0.075255
ArtHe_02115	succinate dehydrogenase flavoprotein subunit	-1.42846	2.97294e-05	0.000311543
ArtHe_02120	succinate dehydrogenase hydrophobic membrane anchor subunit	-1.04651	0.0223023	0.069037
ArtHe_02125	succinate dehydrogenase, cytochrome b556 subunit	-0.854726	0.0671254	0.161351
ArtHe_02130	sugar phosphate nucleotidyltransferase	-0.581012	0.0152218	0.0520877
ArtHe_02135	amidohydrolase	0.0648654	0.697089	0.827998
ArtHe_02140	BMP family ABC transporter substrate-binding protein	0.0630955	0.860609	0.932108
ArtHe_02145	ABC transporter ATP-binding protein	0.034479	0.815335	0.912165
ArtHe_02150	ABC transporter permease	0.321376	0.296473	0.478188
ArtHe_02155	ABC transporter permease	0.609705	0.101428	0.218927
ArtHe_02160	cytidine deaminase	1.00164	7.04585e-05	0.000649906
ArtHe_02165	thymidine phosphorylase	0.396421	0.350204	0.534205
ArtHe_02170	DedA family protein	-0.0286355	0.94806	0.979347
ArtHe_02175	adenosine deaminase	-0.592822	0.0150492	0.0517014
ArtHe_02180	nucleotide pyrophosphohydrolase	-0.573302	0.0172819	0.0571011
ArtHe_02185	phosphopyruvate hydratase	-0.630054	0.0903988	0.200496
ArtHe_02190	septum formation initiator family protein	-0.00280294	0.990028	0.996782
ArtHe_02195	DUF501 domain-containing protein	-0.243183	0.187488	0.347505
ArtHe_02200	Ppx/GppA family phosphatase	#N/A	#N/A	#N/A
ArtHe_02205	S8 family serine peptidase	-0.357522	0.234147	0.408575
ArtHe_02210	FAD-dependent oxidoreductase	-1.60978	1.88462e-08	4.90831e-07
ArtHe_02215	tRNA-Leu	-1.60803	0.000691851	0.00428415
ArtHe_02220	ABC transporter substrate-binding protein	0.413481	0.0882658	0.197123
ArtHe_02225	ABC transporter ATP-binding protein	1.49705	1.03689e-05	0.000127082
ArtHe_02230	ABC transporter ATP-binding protein	1.6157	1.54064e-08	4.07234e-07
ArtHe_02235	branched-chain amino acid ABC transporter permease	1.53838	1.86027e-07	3.77607e-06
ArtHe_02240	branched-chain amino acid ABC transporter permease	1.55462	3.10702e-08	7.75005e-07
ArtHe_02245	Bax inhibitor-1/YccA family protein	-0.746602	0.00402567	0.0178908
ArtHe_02250	GAF and ANTAR domain-containing protein	0.307687	0.553828	0.714629
ArtHe_02255	aldose 1-epimerase family protein	0.252006	0.41339	0.598184
ArtHe_02260	AI-2E family transporter	-0.291455	0.258071	0.435695
ArtHe_02265	threonine ammonia-lyase	-0.231758	0.504931	0.675743
ArtHe_02270	rhomboid family intramembrane serine protease	-0.134716	0.491461	0.667246
ArtHe_02275	transcription elongation factor GreA	0.0208909	0.943815	0.978061
ArtHe_02280	DUF4307 domain-containing protein	-0.450335	0.295168	0.477391
ArtHe_02285	mycothiol conjugate amidase Mca	-0.204674	0.479632	0.657239
ArtHe_02290	hypothetical protein	-0.514383	0.0401689	0.109193
ArtHe_02295	thioredoxin domain-containing protein	-0.0718255	0.794621	0.898295
ArtHe_02300	hemolysin III family protein	-0.476991	0.0285419	0.0836882
ArtHe_02305	isoprenyl transferase	0.418988	0.177182	0.33364
ArtHe_02310	PhoH family protein	-0.165011	0.604757	0.753447
ArtHe_02315	hypothetical protein	0.242376	0.396026	0.584153
ArtHe_02320	A24 family peptidase	0.266203	0.483317	0.659695
ArtHe_02325	NUDIX domain-containing protein	0.417856	0.0451536	0.119176
ArtHe_02330	MFS transporter	-0.471417	0.0106415	0.0395512
ArtHe_02335	TetR/AcrR family transcriptional regulator	-0.725352	0.0001059	0.000926168
ArtHe_02340	class II fumarate hydratase	-0.924997	0.00628476	0.0254491
ArtHe_02345	carbonic anhydrase	0.0206441	0.951005	0.980058
ArtHe_02350	DUF4245 domain-containing protein	-0.284208	0.367296	0.552895
ArtHe_02355	class II fructose-bisphosphatase	-0.475534	0.000179318	0.00143051
ArtHe_02360	tryptophan-rich sensory protein	-0.187254	0.360751	0.545425
ArtHe_02365	peptidoglycan bridge formation glycyltransferaseFemA/FemB family protein	-0.373936	0.185127	0.344942
ArtHe_02370	mannose-6-phosphate isomerase, class I	-0.233228	0.239408	0.413675
ArtHe_02375	LCP family protein	-0.284319	0.195445	0.359308
ArtHe_02380	5-(carboxyamino)imidazole ribonucleotide mutase	-0.331866	0.0386406	0.105851
ArtHe_02385	5-(carboxyamino)imidazole ribonucleotide synthase	-0.465233	0.0343798	0.0966454
ArtHe_02390	GtrA family protein	-0.013157	0.957635	0.983191
ArtHe_02395	TIGR03089 family protein	-0.453623	0.0269468	0.0802739
ArtHe_02400	WhiB family transcriptional regulator	0.807263	0.0621023	0.151596
ArtHe_02405	glycosyltransferase	-0.0165787	0.930936	0.971079
ArtHe_02410	DUF5719 family protein	0.421183	0.0550768	0.137478
ArtHe_02415	metallopeptidase family protein	0.223247	0.473791	0.65282
ArtHe_02420	DUF3499 domain-containing protein	0.476119	0.13244	0.268981
ArtHe_02425	hypothetical protein	0.607096	0.0985904	0.214135
ArtHe_02430	adenosylhomocysteinase	-0.481922	0.0229245	0.070241
ArtHe_02435	RDD family protein	-0.0199604	0.948657	0.979347
ArtHe_02440	stage II sporulation protein M	0.0875726	0.722532	0.846299
ArtHe_02445	DUF1461 domain-containing protein	-0.0643795	0.548649	0.711055
ArtHe_02450	AMP-dependent synthetase/ligase	-0.265918	0.194932	0.358861
ArtHe_02455	phospholipid carrier-dependent glycosyltransferase	0.0384377	0.876096	0.940081
ArtHe_02460	16S rRNA (cytidine(1402)-2'-O)-methyltransferase	0.106806	0.754919	0.869003
ArtHe_02465	NAD-dependent succinate-semialdehyde dehydrogenase	0.719827	0.0179353	0.0587666
ArtHe_02470	DUF3488 and transglutaminase-like domain-containing protein	-0.0655846	0.838341	0.925336
ArtHe_02475	DUF58 domain-containing protein	-0.184141	0.423979	0.607598
ArtHe_02480	MoxR family ATPase	0.368448	0.179963	0.3378
ArtHe_02485	TatD family hydrolase	-0.384463	0.00419565	0.0183868
ArtHe_02490	ubiquitin-like domain-containing protein	-1.09357	0.00140576	0.00755047
ArtHe_02495	G5 domain-containing protein	-0.619768	0.0536052	0.134622
ArtHe_02500	transglycosylase family protein	#N/A	#N/A	#N/A
ArtHe_02505	XRE family transcriptional regulator	0.488528	0.20958	0.378161
ArtHe_02510	16S rRNA (adenine(1518)-N(6)/adenine(1519)-N(6))- dimethyltransferase RsmA	0.142947	0.627206	0.771376
ArtHe_02515	4-(cytidine 5'-diphospho)-2-C-methyl-D-erythritol kinase	-0.566954	0.0950282	0.208415
ArtHe_02520	ABC-F family ATP-binding cassette domain-containing protein	-0.605932	0.0651494	0.157806
ArtHe_02525	NUDIX domain-containing protein	-0.441827	0.14295	0.283657
ArtHe_02530	TetR/AcrR family transcriptional regulator	0.0459816	0.859432	0.932108
ArtHe_02535	tRNA-Gln	0.299294	0.727367	0.849349
ArtHe_02540	bifunctional UDP-N-acetylglucosamine diphosphorylase/glucosamine-1-phosphate N-acetyltransferase GlmU	-0.42304	0.00919169	0.0350452
ArtHe_02545	ribose-phosphate diphosphokinase	-0.578316	0.0320451	0.0916093
ArtHe_02550	50S ribosomal protein L25/general stress proteinCtc	-0.267605	0.41369	0.598184
ArtHe_02555	aminoacyl-tRNA hydrolase	-0.222025	0.664567	0.799557
ArtHe_02560	LuxR C-terminal-related transcriptional regulator	0.445946	0.0639796	0.155578
ArtHe_02565	LuxR C-terminal-related transcriptional regulator	0.00631974	0.978191	0.99239
ArtHe_02570	Gfo/Idh/MocA family oxidoreductase	0.36397	0.464808	0.644844
ArtHe_02575	NAD-dependent epimerase/dehydratase family protein	0.152416	0.749476	0.86555
ArtHe_02580	DegT/DnrJ/EryC1/StrS family aminotransferase	0.949707	0.0517697	0.131447
ArtHe_02585	acetyltransferase	0.38817	0.599266	0.750036
ArtHe_02590	DegT/DnrJ/EryC1/StrS family aminotransferase	1.64146	1.41554e-05	0.00016825
ArtHe_02595	oligosaccharide flippase family protein	1.03603	0.00545379	0.0224631
ArtHe_02600	glycosyltransferase	0.898792	0.000522906	0.00342988
ArtHe_02605	glycosyltransferase	1.24288	0.00143578	0.00767047
ArtHe_02610	hypothetical protein	0.859754	0.00091921	0.00544455
ArtHe_02615	hypothetical protein	0.671095	0.0138934	0.0487716
ArtHe_02620	O-antigen ligase family protein	0.372416	0.220347	0.391606
ArtHe_02625	hypothetical protein	0.842852	0.0192473	0.0616958
ArtHe_02630	DUF4082 domain-containing protein	0.760582	0.00631252	0.0255239
ArtHe_02635	hypothetical protein	0.877795	0.0790324	0.181001
ArtHe_02640	MFS transporter	1.27244	2.62415e-05	0.000284243
ArtHe_02645	hypothetical protein	1.85626	0.00206441	0.0102411
ArtHe_02650	WecB/TagA/CpsF family glycosyltransferase	1.04939	6.01726e-05	0.000567879
ArtHe_02655	acetyltransferase	0.577792	0.133571	0.270675
ArtHe_02660	AAA family ATPase	0.440051	0.340995	0.52536
ArtHe_02665	LuxR family transcriptional regulator	0.41534	0.0757754	0.175803
ArtHe_02670	LuxR C-terminal-related transcriptional regulator	1.44349	0.000323527	0.00230811
ArtHe_02675	sugar transferase	0.56498	0.00154838	0.00808902
ArtHe_02680	cysteine desulfurase	0.675599	0.00254448	0.0122121
ArtHe_02685	SUF system NifU family Fe-S cluster assembly protein	-0.170654	0.747637	0.864837
ArtHe_02690	PAS domain-containing sensor histidine kinase	-0.434429	0.0224279	0.0691982
ArtHe_02695	response regulator transcription factor	0.58925	0.0876253	0.196188
ArtHe_02700	Hpt domain-containing protein	0.489587	0.157565	0.305303
ArtHe_02705	NAD-dependent succinate-semialdehyde dehydrogenase	-0.473371	0.0620962	0.151596
ArtHe_02710	VanZ family protein	0.990754	0.000820067	0.00496402
ArtHe_02715	alternate-type signal peptide domain-containing protein	0.84296	0.434638	0.617029
ArtHe_02720	hypothetical protein	0.328293	0.642603	0.782703
ArtHe_02725	signal peptidase I	0.216369	0.686591	0.818823
ArtHe_02730	hypothetical protein	-0.40022	0.386969	0.575659
ArtHe_02735	hypothetical protein	0.184308	0.3402	0.524592
ArtHe_02740	Na+/H+ antiporter NhaA	-0.121496	0.724432	0.847404
ArtHe_02745	hypothetical protein	-0.930984	0.011641	0.0425515
ArtHe_02750	DUF2505 domain-containing protein	-0.591059	0.0574269	0.142441
ArtHe_02755	hypothetical protein	0.59113	0.0508253	0.130074
ArtHe_02760	M28 family peptidase	-0.466183	0.0942965	0.207452
ArtHe_02765	transcription-repair coupling factor	-0.532939	0.0973301	0.212294
ArtHe_02770	FAD-binding oxidoreductase	0.589183	0.173563	0.328397
ArtHe_02775	aminobutyraldehyde dehydrogenase	0.283457	0.393729	0.582665
ArtHe_02780	hypothetical protein	0.138963	0.711837	0.838208
ArtHe_02785	TetR/AcrR family transcriptional regulator	0.808251	0.0313458	0.0901923
ArtHe_02790	ABC transporter ATP-binding protein	1.02019	0.0282382	0.083013
ArtHe_02795	ABC transporter permease	0.065888	0.910718	0.958718
ArtHe_02800	ABC transporter permease	0.311834	0.494808	0.669107
ArtHe_02805	spermidine/putrescine ABC transporter substrate-binding protein	0.62965	0.0317859	0.0910888
ArtHe_02810	hypothetical protein	0.454088	0.393702	0.582665
ArtHe_02815	SIS domain-containing protein	-0.0282713	0.922684	0.966336
ArtHe_02820	hypothetical protein	0.609792	0.499003	0.67102
ArtHe_02825	hypothetical protein	-0.347108	0.127139	0.261389
ArtHe_02830	deoxyribose-phosphate aldolase	-0.558157	0.00152622	0.00798505
ArtHe_02835	hypothetical protein	-0.618547	0.562546	0.721896
ArtHe_02840	hypothetical protein	0.537404	0.00107511	0.00614198
ArtHe_02845	STAS/SEC14 domain-containing protein	0.81075	0.0129753	0.0462358
ArtHe_02850	EAL domain-containing protein	-0.68387	3.39447e-05	0.000347492
ArtHe_02855	phospho-sugar mutase	-0.266616	0.218325	0.388528
ArtHe_02860	purine-nucleoside phosphorylase	-0.159437	0.491486	0.667246
ArtHe_02865	NAD(P)H-quinone dehydrogenase	-0.594559	4.91461e-10	1.79459e-08
ArtHe_02870	MHS family MFS transporter	-0.0469644	0.858526	0.932108
ArtHe_02875	ATP-grasp domain-containing protein	-0.147127	0.528793	0.694762
ArtHe_02880	Maf family nucleotide pyrophosphatase	-0.51148	0.00131744	0.00713512
ArtHe_02885	dicarboxylate/amino acid:cation symporter	2.16706	3.62329e-08	8.79019e-07
ArtHe_02890	DUF885 domain-containing protein	-0.417263	0.0022148	0.0108335
ArtHe_02895	acyl-CoA carboxylase subunit epsilon	0.622501	0.22904	0.403011
ArtHe_02900	acyl-CoA carboxylase subunit beta	0.833193	0.015956	0.053979
ArtHe_02905	NAD(P)-dependent oxidoreductase	-1.12044	0.00013585	0.00115115
ArtHe_02910	biotin--[acetyl-CoA-carboxylase] ligase	-0.0486407	0.844207	0.926039
ArtHe_02915	PH domain-containing protein	-0.497106	0.0771315	0.178096
ArtHe_02920	adenylate/guanylate cyclase domain-containing protein	0.63748	0.00266731	0.0126644
ArtHe_02925	Ig-like domain-containing protein	0.218921	0.372998	0.558827
ArtHe_02930	MoxR family ATPase	0.853949	0.0300633	0.0871392
ArtHe_02935	DUF58 domain-containing protein	0.453771	0.0513326	0.130618
ArtHe_02940	transglutaminase-like domain-containing protein	0.464397	0.166267	0.317648
ArtHe_02945	protein phosphatase 2C domain-containing protein	0.441382	0.02078	0.0655995
ArtHe_02950	FHA domain-containing protein	-0.357487	0.114661	0.239996
ArtHe_02955	protein kinase	-0.0302586	0.887992	0.945945
ArtHe_02960	hypothetical protein	0.414195	0.00398632	0.0177828
ArtHe_02965	RDD family protein	-0.31591	0.295627	0.477696
ArtHe_02970	DUF6177 family protein	-0.18935	0.627975	0.771869
ArtHe_02975	hypothetical protein	0.100539	0.854884	0.931366
ArtHe_02980	type VII secretion protein EccCa	-0.00639924	0.976618	0.991737
ArtHe_02985	hypothetical protein	-0.549331	0.129677	0.264889
ArtHe_02990	type VII secretion integral membrane protein EccD	-0.822362	0.012692	0.0454725
ArtHe_02995	hypothetical protein	0.314961	0.670083	0.805373
ArtHe_03000	hypothetical protein	-0.168941	0.22945	0.403311
ArtHe_03005	pore-forming ESAT-6 family protein	-0.597004	0.00194409	0.00969853
ArtHe_03010	DUF6507 family protein	-0.492786	0.00326898	0.0150961
ArtHe_03015	hypothetical protein	-0.402837	0.22674	0.4
ArtHe_03020	hypothetical protein	0.0750641	0.706236	0.833551
ArtHe_03025	hypothetical protein	0.481284	0.251307	0.427536
ArtHe_03030	RNA polymerase sigma factor	-0.260493	0.630095	0.773586
ArtHe_03035	YciI family protein	0.130439	0.714126	0.839696
ArtHe_03040	NAD-dependent DNA ligase LigA	-0.174485	0.444344	0.626539
ArtHe_03045	inositol monophosphatase	-0.570535	5.56208e-05	0.000529594
ArtHe_03050	hypothetical protein	1.76075	0.000885282	0.00527003
ArtHe_03055	TraR/DksA family transcriptional regulator	0.884705	0.00170499	0.00870182
ArtHe_03060	GNAT family N-acetyltransferase	0.499502	0.0195572	0.0625195
ArtHe_03065	Asp-tRNA(Asn)/Glu-tRNA(Gln) amidotransferase subunit GatC	0.309731	0.432671	0.614869
ArtHe_03070	Asp-tRNA(Asn)/Glu-tRNA(Gln) amidotransferase subunit GatA	-0.781896	0.00128915	0.00701411
ArtHe_03075	Asp-tRNA(Asn)/Glu-tRNA(Gln) amidotransferase subunit GatB	-0.778118	0.0045629	0.0195191
ArtHe_03080	aminoglycoside phosphotransferase family protein	0.659653	1.76131e-06	2.64346e-05
ArtHe_03085	protein phosphatase 2C domain-containing protein	-0.107171	0.781821	0.889849
ArtHe_03090	FAD-binding oxidoreductase	-0.577125	0.0915563	0.202514
ArtHe_03095	hypothetical protein	0.418393	0.109827	0.23257
ArtHe_03100	acylphosphatase	1.89131	#N/A	#N/A
ArtHe_03105	histidine ammonia-lyase	1.31446	0.00118458	0.00661794
ArtHe_03110	CPBP family intramembrane metalloprotease	0.00127588	0.997575	0.999268
ArtHe_03115	glycoside hydrolase family 2	-0.0851841	0.720951	0.845286
ArtHe_03120	hypothetical protein	0.760788	0.00145297	0.00773898
ArtHe_03125	VOC family protein	-0.741406	1.70808e-06	2.58548e-05
ArtHe_03130	bifunctional o-acetylhomoserine/o-acetylserine sulfhydrylase	1.38537	1.17885e-06	1.89956e-05
ArtHe_03135	homoserine O-acetyltransferase	0.976149	9.93047e-05	0.000879343
ArtHe_03140	SGNH/GDSL hydrolase family protein	-0.542482	0.0730581	0.171259
ArtHe_03145	alpha/beta hydrolase-fold protein	-0.666632	0.0758587	0.175803
ArtHe_03150	RNA-binding S4 domain-containing protein	-0.246832	0.563558	0.722708
ArtHe_03155	DMT family transporter	0.00161426	0.993518	0.997767
ArtHe_03160	glycine--tRNA ligase	-0.338126	0.000850939	0.00509148
ArtHe_03165	GNAT family N-acetyltransferase	-0.572666	0.0875146	0.196064
ArtHe_03170	TetR/AcrR family transcriptional regulator	0.572675	0.108165	0.229825
ArtHe_03175	YhgE/Pip domain-containing protein	0.557505	0.0113013	0.0415241
ArtHe_03180	AAA family ATPase	0.0955573	0.81764	0.914166
ArtHe_03185	YibE/F family protein	-0.369401	0.0901485	0.200066
ArtHe_03190	tRNA dihydrouridine synthase DusB	-0.429725	0.00453663	0.0194879
ArtHe_03195	deoxyguanosinetriphosphate triphosphohydrolase	-0.629487	6.51272e-05	0.000607054
ArtHe_03200	DNA primase	-0.101483	0.658572	0.795467
ArtHe_03205	tRNA-Asn	-0.744064	0.341411	0.525773
ArtHe_03210	tRNA-Asn	-0.952797	0.440152	0.622363
ArtHe_03215	type II toxin-antitoxin system RelE/ParE family toxin	0.346342	0.498167	0.670287
ArtHe_03220	protein-export chaperone SecB	-0.526444	0.0188919	0.0608366
ArtHe_03225	NADP-dependent malic enzyme	0.117463	0.713566	0.839493
ArtHe_03230	sugar porter family MFS transporter	0.17726	0.479848	0.657239
ArtHe_03235	phage holin family protein	-0.39875	0.0133958	0.047212
ArtHe_03240	CDP-alcohol phosphatidyltransferase family protein	-0.38921	0.0778701	0.1793
ArtHe_03245	DMT family transporter	-0.226748	0.0911839	0.201985
ArtHe_03250	glycosyltransferase	-0.699787	0.00790716	0.0309471
ArtHe_03255	tRNA-Ile	-0.495991	0.246258	0.421986
ArtHe_03260	acyl-CoA dehydrogenase family protein	-1.29441	2.14842e-15	1.553e-13
ArtHe_03265	M23 family metallopeptidase	0.30447	0.505576	0.675755
ArtHe_03270	30S ribosomal protein S2	-1.03645	0.000133712	0.00113575
ArtHe_03275	translation elongation factor Ts	-0.585652	0.0157219	0.0533399
ArtHe_03280	UMP kinase	0.11033	0.69858	0.829056
ArtHe_03285	ribosome recycling factor	-0.122091	0.518209	0.684987
ArtHe_03290	phosphatidate cytidylyltransferase	-0.578428	0.16328	0.313293
ArtHe_03295	DivIVA domain-containing protein	-0.14608	0.703263	0.831983
ArtHe_03300	cation acetate symporter	0.22493	0.439133	0.622334
ArtHe_03305	hypothetical protein	0.295584	0.454833	0.636264
ArtHe_03310	LytTR family DNA-binding domain-containing protein	0.516296	0.000398909	0.00275964
ArtHe_03315	histidine kinase	0.207945	0.33153	0.516394
ArtHe_03320	DUF485 domain-containing protein	1.50161	0.00369483	0.0166927
ArtHe_03325	cation acetate symporter	1.49309	7.86905e-08	1.7753e-06
ArtHe_03330	Lrp/AsnC family transcriptional regulator	0.810394	3.15808e-07	5.94995e-06
ArtHe_03335	pyruvate dehydrogenase (acetyl-transferring) E1 component subunit alpha	1.31449	3.42261e-08	8.41868e-07
ArtHe_03340	alpha-ketoacid dehydrogenase subunit beta	1.632	1.13291e-10	4.61237e-09
ArtHe_03345	2-oxo acid dehydrogenase subunit E2	1.53472	0.000428831	0.002921
ArtHe_03350	GNAT family N-acetyltransferase	-0.0896764	0.811936	0.909512
ArtHe_03355	TetR/AcrR family transcriptional regulator	0.137167	0.346958	0.531082
ArtHe_03360	methylcrotonoyl-CoA carboxylase	0.797626	0.00360806	0.0164264
ArtHe_03365	acetyl/propionyl-CoA carboxylase subunit alpha	0.270487	0.429879	0.612563
ArtHe_03370	acyl-CoA dehydrogenase family protein	0.411358	0.0455093	0.11958
ArtHe_03375	CoA transferase subunit A	0.172078	0.645783	0.785496
ArtHe_03380	CoA transferase subunit B	-0.0558993	0.85164	0.931366
ArtHe_03385	MaoC family dehydratase	0.272378	0.291218	0.472201
ArtHe_03390	CoA ester lyase	-0.205511	0.641276	0.781453
ArtHe_03395	SDR family oxidoreductase	-0.410593	0.0322703	0.0919913
ArtHe_03400	1-deoxy-D-xylulose-5-phosphate reductoisomerase	-0.498143	0.149754	0.294355
ArtHe_03405	site-2 protease family protein	-0.565425	0.0468266	0.122135
ArtHe_03410	MarR family transcriptional regulator	-0.615549	0.263269	0.442258
ArtHe_03415	hypothetical protein	-0.175365	0.564629	0.723298
ArtHe_03420	YciI family protein	-0.674341	1.53768e-05	0.000181549
ArtHe_03425	flavodoxin-dependent (E)-4-hydroxy-3-methylbut-2-enyl-diphosphate synthase	-0.473599	0.0781905	0.179605
ArtHe_03430	GNAT family N-acetyltransferase	0.230975	0.495313	0.669107
ArtHe_03435	MFS transporter	-0.0871793	0.633085	0.775108
ArtHe_03440	FCD domain-containing protein	0.390189	0.179923	0.3378
ArtHe_03445	proline--tRNA ligase	-0.510283	0.000344386	0.00242027
ArtHe_03450	TSUP family transporter	-0.637467	0.0141758	0.0495176
ArtHe_03455	aminoglycoside phosphotransferase family protein	0.028346	0.911511	0.958886
ArtHe_03460	ferritin-like domain-containing protein	-0.384215	0.344421	0.52857
ArtHe_03465	ribosome maturation factor RimP	-0.418588	0.144068	0.285557
ArtHe_03470	transcription termination factor NusA	-0.492428	0.00356048	0.0162516
ArtHe_03475	YlxR family protein	-0.238212	0.414988	0.598901
ArtHe_03480	translation initiation factor IF-2	-0.673945	0.0214194	0.06708
ArtHe_03485	30S ribosome-binding factor RbfA	0.0208502	0.925501	0.967855
ArtHe_03490	ScyD/ScyE family protein	0.476614	0.131218	0.267309
ArtHe_03495	glycoside hydrolase family 3 C-terminal domain-containing protein	0.15598	0.494218	0.669107
ArtHe_03500	pyridoxal phosphate-dependent aminotransferase	-0.0341241	0.797338	0.899584
ArtHe_03505	tRNA pseudouridine(55) synthase TruB	0.242295	0.595474	0.747138
ArtHe_03510	hypothetical protein	-0.472868	0.131625	0.267632
ArtHe_03515	hypothetical protein	-0.448891	0.0480427	0.124266
ArtHe_03520	DUF4345 domain-containing protein	-0.0777981	0.750427	0.866366
ArtHe_03525	bifunctional riboflavin kinase/FAD synthetase	0.0683986	0.8134	0.910576
ArtHe_03530	30S ribosomal protein S15	0.337263	0.615726	0.762469
ArtHe_03535	polyribonucleotide nucleotidyltransferase	-1.19359	7.80325e-07	1.32245e-05
ArtHe_03540	insulinase family protein	-0.28386	0.299525	0.481579
ArtHe_03545	MoaD/ThiS family protein	0.526415	0.0219216	0.0682904
ArtHe_03550	GTP 3',8-cyclase MoaA	0.397496	0.117334	0.244468
ArtHe_03555	molybdopterin-dependent oxidoreductase	-0.560081	0.135042	0.27239
ArtHe_03560	tyrosine-protein phosphatase	-0.0963702	0.82055	0.916049
ArtHe_03565	molybdopterin molybdotransferase MoeA	-0.0852576	0.535791	0.69951
ArtHe_03570	cyclic pyranopterin monophosphate synthase MoaC	-0.0394935	0.87986	0.94153
ArtHe_03575	MogA/MoaB family molybdenum cofactor biosynthesis protein	-0.0542682	0.875186	0.940081
ArtHe_03580	molybdenum cofactor biosynthesis protein MoaE	-0.279201	0.578548	0.734223
ArtHe_03585	4-hydroxy-tetrahydrodipicolinate reductase	-0.560798	1.92976e-06	2.848e-05
ArtHe_03590	hypothetical protein	-0.573723	0.018957	0.0609308
ArtHe_03595	DHA2 family efflux MFS transporter permease subunit	-0.831869	0.0120852	0.0437238
ArtHe_03600	DUF2268 domain-containing protein	-0.204423	0.640789	0.781299
ArtHe_03605	DUF1624 domain-containing protein	-0.353806	0.0499448	0.128564
ArtHe_03610	4-hydroxy-tetrahydrodipicolinate synthase	-0.911829	0.0154197	0.052516
ArtHe_03615	ribonuclease J	-0.794524	0.00103402	0.00594562
ArtHe_03620	DNA translocase FtsK	-0.0255925	0.889151	0.945994
ArtHe_03625	CDP-diacylglycerol--glycerol-3-phosphate 3-phosphatidyltransferase	-0.226254	0.333649	0.518255
ArtHe_03630	nicotinamide-nucleotide amidohydrolase family protein	0.281546	0.236033	0.410018
ArtHe_03635	helix-turn-helix domain-containing protein	0.383032	0.107487	0.22921
ArtHe_03640	MarR family transcriptional regulator	-0.365881	0.235174	0.409329
ArtHe_03645	DUF3046 domain-containing protein	0.247763	0.450213	0.632549
ArtHe_03650	recombinase RecA	-0.331102	0.329409	0.513928
ArtHe_03655	recombination regulator RecX	-0.792912	0.038407	0.105355
ArtHe_03660	lytic transglycosylase domain-containing protein	0.0916724	0.52882	0.694762
ArtHe_03665	hypothetical protein	-0.40709	0.202427	0.368067
ArtHe_03670	tRNA (N6-isopentenyl adenosine(37)-C2)-methylthiotransferase MiaB	-0.237487	0.389543	0.578472
ArtHe_03675	tRNA (adenosine(37)-N6)-dimethylallyltransferaseMiaA	-0.602214	0.0230887	0.070683
ArtHe_03680	diaminopimelate epimerase	-0.115701	0.479732	0.657239
ArtHe_03685	class I SAM-dependent methyltransferase	0.329385	0.229552	0.403311
ArtHe_03690	GTPase HflX	-0.475166	0.128462	0.263166
ArtHe_03695	ATP-dependent DNA helicase	-1.07486	0.000298117	0.00217503
ArtHe_03700	transcriptional repressor LexA	0.671396	0.00443723	0.0192135
ArtHe_03705	LysM peptidoglycan-binding domain-containing protein	-0.104872	0.754769	0.869003
ArtHe_03710	histidinol-phosphate transaminase	-0.0229546	0.946533	0.979154
ArtHe_03715	imidazoleglycerol-phosphate dehydratase HisB	-0.190043	0.365609	0.551293
ArtHe_03720	imidazole glycerol phosphate synthase subunit HisH	-0.554358	0.157517	0.305303
ArtHe_03725	hypothetical protein	-0.88375	0.139272	0.278387
ArtHe_03730	bifunctional 1-(5-phosphoribosyl)-5-((5- phosphoribosylamino)methylideneamino)imidazole-4- carboxamide isomerase/phosphoribosylanthranilate isomerase PriA	-0.596508	0.0413747	0.111541
ArtHe_03735	SseB family protein	-0.650957	0.0195014	0.0623974
ArtHe_03740	MFS transporter	-0.410944	0.0598265	0.147259
ArtHe_03745	DUF1844 domain-containing protein	0.319157	0.13852	0.277509
ArtHe_03750	translation initiation factor IF-3	-1.23629	3.19341e-05	0.000329768
ArtHe_03755	50S ribosomal protein L35	-0.866587	0.249217	0.425001
ArtHe_03760	50S ribosomal protein L20	-0.708987	0.000314994	0.00227696
ArtHe_03765	RNA methyltransferase	-0.832342	0.0152351	0.0520877
ArtHe_03770	cation diffusion facilitator family transporter	0.0878543	0.588949	0.742275
ArtHe_03775	MFS transporter	-0.424999	0.253878	0.430463
ArtHe_03780	(deoxy)nucleoside triphosphate pyrophosphohydrolase	-0.45402	0.144467	0.286027
ArtHe_03785	Rv2578c family radical SAM protein	0.191387	0.501644	0.672785
ArtHe_03790	hypothetical protein	1.01975	3.12626e-06	4.37676e-05
ArtHe_03795	phenylalanine--tRNA ligase subunit alpha	-0.214342	0.479483	0.657239
ArtHe_03800	phenylalanine--tRNA ligase subunit beta	-0.834377	0.000317632	0.00228245
ArtHe_03805	HAD family phosphatase	0.28104	0.0292731	0.0854081
ArtHe_03810	TfoX/Sxy family protein	-0.230363	0.162687	0.312832
ArtHe_03815	quinone oxidoreductase	-0.0399702	0.879722	0.94153
ArtHe_03820	N-acetyl-gamma-glutamyl-phosphate reductase	-1.29264	8.81434e-07	1.46575e-05
ArtHe_03825	bifunctional glutamate N-acetyltransferase/amino-acid acetyltransferase ArgJ	-0.719397	0.00110408	0.00626705
ArtHe_03830	acetylglutamate kinase	-0.586912	0.00316683	0.0147397
ArtHe_03835	acetylornithine transaminase	-0.476227	0.00681234	0.0273265
ArtHe_03840	ornithine carbamoyltransferase	-0.583311	0.00119347	0.00664665
ArtHe_03845	arginine repressor	-0.449136	0.265301	0.443839
ArtHe_03850	argininosuccinate synthase	-0.563018	0.0619162	0.151455
ArtHe_03855	argininosuccinate lyase	-0.730314	1.51392e-06	2.36225e-05
ArtHe_03860	pyridoxamine 5'-phosphate oxidase family protein	0.604722	0.0936808	0.206354
ArtHe_03865	SRPBCC domain-containing protein	0.635509	4.35925e-06	5.89331e-05
ArtHe_03870	DNA-3-methyladenine glycosylase	-0.362892	0.283642	0.463963
ArtHe_03875	adenine phosphoribosyltransferase	0.0550106	0.854245	0.931366
ArtHe_03880	AAA family ATPase	-0.897281	2.74976e-05	0.000293363
ArtHe_03885	tyrosine--tRNA ligase	-0.494284	0.000787741	0.00481298
ArtHe_03890	16S ribosomal RNA	-1.18145	0.0337908	0.0955202
ArtHe_03895	23S ribosomal RNA	-0.552888	0.244239	0.419948
ArtHe_03900	5S ribosomal RNA	5.22552	0.00100245	0.00579229
ArtHe_03905	maleylpyruvate isomerase family mycothiol-dependent enzyme	0.671433	0.268026	0.446752
ArtHe_03910	hypothetical protein	0.877072	0.0416168	0.111841
ArtHe_03915	hypothetical protein	-1.39557	1.86849e-05	0.000212804
ArtHe_03920	HAD-IIA family hydrolase	-1.09399	0.00427586	0.0186286
ArtHe_03925	hypothetical protein	-0.0749596	0.694306	0.825523
ArtHe_03930	TlyA family RNA methyltransferase	-0.0430435	0.876949	0.940081
ArtHe_03935	NAD kinase	0.192259	0.44952	0.631825
ArtHe_03940	DNA repair protein RecN	-0.424595	0.342355	0.52654
ArtHe_03945	CTP synthase	-0.526566	0.138893	0.277785
ArtHe_03950	NUDIX hydrolase	0.0767388	0.829006	0.920076
ArtHe_03955	site-specific tyrosine recombinase XerD	0.565188	0.0110992	0.040994
ArtHe_03960	8-oxo-dGTP diphosphatase	0.547362	0.174215	0.329279
ArtHe_03965	DUF4188 domain-containing protein	0.680615	0.00148514	0.00786304
ArtHe_03970	MerR family transcriptional regulator	0.274991	0.628993	0.772501
ArtHe_03975	bifunctional 2-methylcitrate synthase/citrate synthase	1.35067	1.48241e-08	3.94789e-07
ArtHe_03980	methylisocitrate lyase	2.07326	7.8391e-06	9.9878e-05
ArtHe_03985	MmgE/PrpD family protein	0.865646	0.069674	0.165074
ArtHe_03990	GntR family transcriptional regulator	-0.135886	0.783276	0.891219
ArtHe_03995	AEC family transporter	0.649052	0.000836367	0.00503536
ArtHe_04000	AMP-binding protein	0.545084	0.209043	0.377579
ArtHe_04005	sodium:solute symporter	0.933984	8.85727e-10	3.10618e-08
ArtHe_04010	response regulator	0.23072	0.313737	0.497874
ArtHe_04015	ATP-binding protein	0.199917	0.47843	0.656669
ArtHe_04020	cation:dicarboxylase symporter family transporter	0.136714	0.653931	0.792685
ArtHe_04025	VOC family protein	0.19255	0.5687	0.726935
ArtHe_04030	AAA family ATPase	0.266094	0.290786	0.472201
ArtHe_04035	segregation/condensation protein A	-0.287332	0.544565	0.706538
ArtHe_04040	SMC-Scp complex subunit ScpB	0.0639668	0.7425	0.8603
ArtHe_04045	rRNA pseudouridine synthase	-0.16796	0.513445	0.682217
ArtHe_04050	prephenate dehydrogenase	-0.387442	0.312438	0.497374
ArtHe_04055	(d)CMP kinase	-0.0558673	0.828109	0.919487
ArtHe_04060	ribosome biogenesis GTPase Der	-0.67964	2.23807e-05	0.000250863
ArtHe_04065	tRNA-Pro	-1.27849	0.000744501	0.00458612
ArtHe_04070	metalloregulator ArsR/SmtB family transcription factor	-1.06339	0.000545915	0.00354145
ArtHe_04075	cation diffusion facilitator family transporter	-1.35066	0.000294573	0.0021602
ArtHe_04080	nucleoside deaminase	-0.259513	0.0447393	0.118259
ArtHe_04085	hypothetical protein	0.2785	0.420804	0.604224
ArtHe_04090	alpha/beta fold hydrolase	1.33578	0.00230702	0.0112245
ArtHe_04095	hypothetical protein	0.502632	0.0548173	0.137024
ArtHe_04100	glycerol-3-phosphate dehydrogenase/oxidase	0.327094	0.268747	0.447648
ArtHe_04105	TetR/AcrR family transcriptional regulator	0.701144	0.00886145	0.0339322
ArtHe_04110	FAD-binding oxidoreductase	0.60938	0.107646	0.229283
ArtHe_04115	hypothetical protein	0.597535	0.0407109	0.110159
ArtHe_04120	GMC family oxidoreductase	0.925436	0.00477815	0.0201369
ArtHe_04125	FUSC family protein	0.793504	0.000683859	0.00424953
ArtHe_04130	urease subunit gamma	1.08727	3.16478e-06	4.41324e-05
ArtHe_04135	hypothetical protein	0.592704	2.06662e-05	0.000233865
ArtHe_04140	urease subunit beta	0.160577	0.618522	0.764051
ArtHe_04145	urease subunit alpha	-0.899053	0.00401346	0.0178589
ArtHe_04150	urease accessory protein	-0.351396	0.180078	0.337836
ArtHe_04155	urease accessory protein UreG	-0.0822823	0.740815	0.858846
ArtHe_04160	urease accessory protein UreD	-0.634847	0.00126092	0.0069243
ArtHe_04165	HoxN/HupN/NixA family nickel/cobalt transporter	-0.429271	0.273258	0.453041
ArtHe_04170	urea transporter	-0.528608	0.203194	0.369084
ArtHe_04175	fluoride efflux transporter CrcB	-0.0141543	0.981302	0.993685
ArtHe_04180	CrcB family protein	0.104739	0.761319	0.873532
ArtHe_04185	universal stress protein	0.895794	0.0223874	0.0691335
ArtHe_04190	alpha/beta hydrolase	1.38929	0.00142566	0.00762793
ArtHe_04195	alpha/beta fold hydrolase	0.0740531	0.755304	0.869164
ArtHe_04200	heavy-metal-associated domain-containing protein	0.0086832	0.981342	0.993685
ArtHe_04205	heavy-metal-associated domain-containing protein	-0.459625	0.000581097	0.00374227
ArtHe_04210	heavy metal translocating P-type ATPase	-0.150266	0.530903	0.695436
ArtHe_04215	YHS domain-containing protein	0.544218	0.00447818	0.0192965
ArtHe_04220	hypothetical protein	-0.306047	0.0725619	0.170434
ArtHe_04225	SDR family oxidoreductase	0.941675	0.00359592	0.0163922
ArtHe_04230	PQQ-dependent sugar dehydrogenase	0.20997	0.422961	0.606529
ArtHe_04235	FAD-dependent monooxygenase	1.02995	0.0201424	0.0639287
ArtHe_04240	RidA family protein	-0.15546	0.392618	0.582351
ArtHe_04245	helix-turn-helix transcriptional regulator	-0.635491	0.110207	0.23277
ArtHe_04250	NAD(P)H-binding protein	-0.175853	0.661915	0.798536
ArtHe_04255	MFS transporter	-1.3861	2.01852e-13	1.29993e-11
ArtHe_04260	TetR/AcrR family transcriptional regulator	-0.975206	0.00270269	0.0127726
ArtHe_04265	class I SAM-dependent methyltransferase	1.10188	0.0657218	0.15879
ArtHe_04270	FHA domain-containing protein	-0.1488	0.697453	0.828153
ArtHe_04275	MerR family transcriptional regulator	-0.00284031	0.989256	0.996571
ArtHe_04280	bifunctional nuclease family protein	0.112697	0.683678	0.816449
ArtHe_04285	MerR family transcriptional regulator	0.601486	0.119828	0.248536
ArtHe_04290	ParA family protein	-0.0879432	0.575071	0.731383
ArtHe_04295	pyruvate carboxylase	0.0976102	0.538932	0.702317
ArtHe_04300	mycothione reductase	-0.258996	0.0605763	0.148691
ArtHe_04305	AMP-dependent synthetase/ligase	-0.267647	0.09675	0.211929
ArtHe_04310	ROK family glucokinase	-0.194636	0.513685	0.682217
ArtHe_04315	hypothetical protein	0.567655	0.0309071	0.0890023
ArtHe_04320	alpha/beta fold hydrolase	0.787976	0.0244345	0.0741621
ArtHe_04325	1-acyl-sn-glycerol-3-phosphate acyltransferase	0.0255862	0.9134	0.959164
ArtHe_04330	3-deoxy-7-phosphoheptulonate synthase class II	-0.115811	0.603799	0.753048
ArtHe_04335	PASTA domain-containing protein	-0.279159	0.082181	0.186713
ArtHe_04340	LysM peptidoglycan-binding domain-containing protein	-0.79605	0.0325286	0.0925384
ArtHe_04345	Rv2175c family DNA-binding protein	-0.185256	0.452165	0.634284
ArtHe_04350	polyprenyl synthetase family protein	-0.694643	0.000199881	0.00156632
ArtHe_04355	hypothetical protein	-0.754156	0.00206144	0.0102407
ArtHe_04360	DNA polymerase IV	0.303037	0.22679	0.4
ArtHe_04365	DUF3040 domain-containing protein	0.522061	0.36281	0.547772
ArtHe_04370	division/cell wall cluster transcriptional repressor MraZ	0.434516	0.332426	0.51688
ArtHe_04375	16S rRNA (cytosine(1402)-N(4))-methyltransferaseRsmH	0.283476	0.208618	0.377002
ArtHe_04380	hypothetical protein	-0.393309	0.211279	0.380646
ArtHe_04385	penicillin-binding protein 2	-0.211979	0.496108	0.669853
ArtHe_04390	UDP-N-acetylmuramoyl-L-alanyl-D-glutamate--2, 6-diaminopimelate ligase	-0.317251	0.085851	0.193438
ArtHe_04395	UDP-N-acetylmuramoyl-tripeptide--D-alanyl-D- alanine ligase	-0.15994	0.617255	0.76352
ArtHe_04400	phospho-N-acetylmuramoyl-pentapeptide- transferase	-0.160727	0.703742	0.831994
ArtHe_04405	UDP-N-acetylmuramoyl-L-alanine--D-glutamate ligase	0.481159	0.127152	0.261389
ArtHe_04410	putative lipid II flippase FtsW	0.251371	0.332231	0.516863
ArtHe_04415	undecaprenyldiphospho-muramoylpentapeptide beta-N-acetylglucosaminyltransferase	-0.22019	0.29858	0.480496
ArtHe_04420	UDP-N-acetylmuramate--L-alanine ligase	-0.460427	0.00480973	0.0202088
ArtHe_04425	cell division protein FtsQ/DivIB	-0.0619572	0.732376	0.852931
ArtHe_04430	cell division protein FtsZ	0.15095	0.293155	0.474568
ArtHe_04435	polyphenol oxidase family protein	0.0406142	0.874378	0.940081
ArtHe_04440	YggS family pyridoxal phosphate-dependent enzyme	0.19417	0.422756	0.60648
ArtHe_04445	cell division protein SepF	-0.0283875	0.899586	0.951997
ArtHe_04450	YggT family protein	0.0953646	0.859901	0.932108
ArtHe_04455	DivIVA domain-containing protein	-0.368157	0.291085	0.472201
ArtHe_04460	signal peptidase II	-0.481675	0.177651	0.334346
ArtHe_04465	RluA family pseudouridine synthase	-0.419251	0.0163772	0.0548281
ArtHe_04470	DNA polymerase III subunit alpha	-0.569034	0.0246908	0.0747515
ArtHe_04475	histidinol dehydrogenase	-0.294652	0.313143	0.497824
ArtHe_04480	transcriptional regulator NrdR	-0.0804088	0.508105	0.678112
ArtHe_04485	ROK family protein	-0.699169	0.026789	0.080073
ArtHe_04490	type I methionyl aminopeptidase	-0.445188	0.333915	0.518285
ArtHe_04495	SPOR domain-containing protein	-0.245261	0.103896	0.223164
ArtHe_04500	3-methyl-2-oxobutanoate hydroxymethyltransferase	-0.198294	0.259954	0.43783
ArtHe_04505	glutamine synthetase family protein	-0.113236	0.6967	0.827813
ArtHe_04510	bifunctional [glutamine synthetase] adenylyltransferase/[glutamine synthetase]-adenylyl-L-tyrosine phosphorylase	-0.0675651	0.843456	0.925826
ArtHe_04515	amino acid ABC transporter substrate-binding protein/permease	-1.04682	0.000187106	0.00148594
ArtHe_04520	amino acid ABC transporter ATP-binding protein	-0.617475	0.00441378	0.0191363
ArtHe_04525	beta-lactamase family protein	0.282358	0.290992	0.472201
ArtHe_04530	type I glutamate--ammonia ligase	-1.76484	0.000558076	0.00360712
ArtHe_04535	RDD family protein	-0.671011	0.181397	0.339413
ArtHe_04540	DUF4191 domain-containing protein	-0.641815	0.163043	0.313177
ArtHe_04545	lipoyl synthase	-0.502967	0.0190285	0.0610499
ArtHe_04550	lipoyl(octanoyl) transferase LipB	0.715149	0.0815817	0.185891
ArtHe_04555	serine/threonine protein kinase	0.58618	0.165637	0.316786
ArtHe_04560	S41 family peptidase	-0.555794	0.0160753	0.0542327
ArtHe_04565	OsmC family protein	-0.0254327	0.944669	0.978368
ArtHe_04570	hypothetical protein	-0.624845	0.241199	0.415934
ArtHe_04575	2-oxoglutarate dehydrogenase, E2 component, dihydrolipoamide succinyltransferase	-0.492406	5.28499e-05	0.00050868
ArtHe_04580	dihydrolipoyl dehydrogenase	-0.888906	0.00967586	0.0364487
ArtHe_04585	leucyl aminopeptidase	-0.674607	1.87191e-07	3.77607e-06
ArtHe_04590	PAC2 family protein	-0.245597	0.329243	0.513928
ArtHe_04595	MFS transporter	-0.824532	2.96836e-06	4.1722e-05
ArtHe_04600	DUF4192 domain-containing protein	-0.000188375	0.999633	0.999845
ArtHe_04605	RNA polymerase sigma factor	-0.703184	0.00538253	0.0222461
ArtHe_04610	MFS transporter	-0.416467	0.218035	0.38847
ArtHe_04615	aspartate/glutamate racemase family protein	0.0233278	0.931618	0.971128
ArtHe_04620	hypothetical protein	0.0405279	0.950038	0.979347
ArtHe_04625	type IIA DNA topoisomerase subunit B	-0.160516	0.553716	0.714629
ArtHe_04630	M56 family metallopeptidase	-0.0662087	0.79337	0.897944
ArtHe_04635	BlaI/MecI/CopY family transcriptional regulator	0.192465	0.623485	0.768134
ArtHe_04640	cytochrome ubiquinol oxidase subunit I	-1.00454	0.00410178	0.0181153
ArtHe_04645	cytochrome d ubiquinol oxidase subunit II	-2.38387	2.77802e-13	1.70308e-11
ArtHe_04650	thiol reductant ABC exporter subunit CydD	-1.91603	4.19681e-05	0.00041407
ArtHe_04655	GNAT family N-acetyltransferase	-0.12967	0.584044	0.738025
ArtHe_04660	metal-dependent transcriptional regulator	0.211112	0.413763	0.598184
ArtHe_04665	glycine betaine ABC transporter substrate-binding protein	1.19239	1.02507e-10	4.22186e-09
ArtHe_04670	ABC transporter permease subunit	0.344589	0.235966	0.410018
ArtHe_04675	glycine betaine/L-proline ABC transporter ATP-binding protein	0.995579	0.00160994	0.00831255
ArtHe_04680	DNA topoisomerase IV subunit A	-0.233695	0.0554768	0.138023
ArtHe_04685	GNAT family N-acetyltransferase	-0.103597	0.475579	0.654429
ArtHe_04690	DUF5998 family protein	0.0749126	0.855007	0.931366
ArtHe_04695	alkaline phosphatase family protein	0.139286	0.449127	0.631524
ArtHe_04700	thymidine kinase	-0.293327	0.199325	0.364298
ArtHe_04705	septation protein SepH	0.395832	0.0465273	0.121713
ArtHe_04710	DUF4193 domain-containing protein	0.815625	0.000165573	0.00134202
ArtHe_04715	DUF3093 domain-containing protein	-1.04844	0.000466632	0.00313032
ArtHe_04720	dUTP diphosphatase	0.159873	0.356656	0.540554
ArtHe_04725	DUF3710 domain-containing protein	-0.538013	0.189099	0.350126
ArtHe_04730	hypothetical protein	-0.852941	0.00181907	0.00917827
ArtHe_04735	DUF3159 domain-containing protein	-0.457361	0.035535	0.0993408
ArtHe_04740	TrkA family potassium uptake protein	-0.798125	0.0185889	0.0603195
ArtHe_04745	TrkA family potassium uptake protein	0.277229	0.330309	0.514945
ArtHe_04750	class I SAM-dependent RNA methyltransferase	-0.157005	0.503391	0.674616
ArtHe_04755	aconitate hydratase	-1.36301	0.000298484	0.00217503
ArtHe_04760	1-deoxy-D-xylulose-5-phosphate synthase	-0.272987	0.141104	0.280623
ArtHe_04765	SDR family oxidoreductase	-0.408269	0.0290694	0.0848836
ArtHe_04770	hypothetical protein	-0.103752	0.80137	0.901955
ArtHe_04775	aldo/keto reductase	-0.169117	0.187323	0.347381
ArtHe_04780	methyltransferase domain-containing protein	-0.416541	0.183167	0.341642
ArtHe_04785	DsbA family protein	-1.0535	2.58052e-08	6.52871e-07
ArtHe_04790	magnesium and cobalt transport protein CorA	-0.186069	0.548195	0.710727
ArtHe_04795	excinuclease ABC subunit UvrA	0.086967	0.59736	0.748443
ArtHe_04800	bile acid:sodium symporter	0.451316	0.12217	0.25276
ArtHe_04805	DNA alkylation repair protein	0.70885	0.0703544	0.166241
ArtHe_04810	dihydrofolate reductase family protein	0.154694	0.610372	0.757785
ArtHe_04815	2-dehydropantoate 2-reductase	-0.147797	0.239402	0.413675
ArtHe_04820	LysE family translocator	0.138592	0.863071	0.933719
ArtHe_04825	AraC family transcriptional regulator	0.162813	0.625691	0.770578
ArtHe_04830	hypothetical protein	0.967192	0.0436526	0.116051
ArtHe_04835	hypothetical protein	0.27251	0.0686405	0.16339
ArtHe_04840	3-hydroxyacyl-CoA dehydrogenase NAD-binding domain-containing protein	-0.821289	5.03488e-07	9.14541e-06
ArtHe_04845	thiolase family protein	-0.957943	0.000251373	0.00189439
ArtHe_04850	exo-alpha-sialidase	0.0680771	0.774126	0.884217
ArtHe_04855	DUF305 domain-containing protein	-0.371962	0.0680802	0.162603
ArtHe_04860	DUF6153 family protein	-0.371478	0.171966	0.326072
ArtHe_04865	hemolysin family protein	1.08904	6.28479e-05	0.000588908
ArtHe_04870	hemolysin family protein	0.649355	0.00149001	0.00787239
ArtHe_04875	FAD-dependent oxidoreductase	-0.220948	0.460467	0.641448
ArtHe_04880	RNA polymerase sigma factor SigJ	0.496522	0.270052	0.449495
ArtHe_04885	HRDC domain-containing protein	-0.310393	0.339285	0.523637
ArtHe_04890	DUF3000 domain-containing protein	-0.663456	0.0012072	0.00671257
ArtHe_04895	low specificity L-threonine aldolase	-1.22559	1.06696e-15	7.87329e-14
ArtHe_04900	SDR family oxidoreductase	-0.746293	1.0669e-05	0.000129417
ArtHe_04905	DUF6421 family protein	-0.43298	0.218396	0.388528
ArtHe_04910	peptide chain release factor 3	-0.687504	0.000127191	0.00108819
ArtHe_04915	acetyl-CoA C-acetyltransferase	-0.0559275	0.856841	0.931366
ArtHe_04920	DUF2809 domain-containing protein	-0.115441	0.80063	0.901409
ArtHe_04925	V-type ATP synthase subunit D	-0.7019	0.231499	0.405724
ArtHe_04930	V-type ATP synthase subunit B	-0.0445972	0.900581	0.952183
ArtHe_04935	V-type ATP synthase subunit A	0.0157339	0.968925	0.988598
ArtHe_04940	hypothetical protein	-0.0616953	0.910809	0.958718
ArtHe_04945	hypothetical protein	0.299838	0.41085	0.596162
ArtHe_04950	ATP synthase subunit C	-0.884939	0.0672837	0.161572
ArtHe_04955	hypothetical protein	-0.568872	0.0213592	0.06701
ArtHe_04960	hypothetical protein	-0.680076	0.0693973	0.164859
ArtHe_04965	hypothetical protein	0.145831	0.685923	0.818578
ArtHe_04970	hypothetical protein	0.803457	4.62476e-09	1.42443e-07
ArtHe_04975	peptide-methionine (R)-S-oxide reductase MsrB	0.185067	0.225106	0.397866
ArtHe_04980	hypothetical protein	0.255477	0.392082	0.581799
ArtHe_04985	alpha/beta hydrolase	-0.090657	0.778633	0.88819
ArtHe_04990	DUF1304 domain-containing protein	0.764124	0.001023	0.00589183
ArtHe_04995	hypothetical protein	0.380851	0.291077	0.472201
ArtHe_05000	HNH endonuclease	0.764124	0.001023	0.00589183
ArtHe_05005	FBP domain-containing protein	-0.550438	0.0421481	0.112926
ArtHe_05010	Cys-tRNA(Pro) deacylase	-0.242076	0.611005	0.758297
ArtHe_05015	SufE family protein	-0.0229303	0.949914	0.979347
ArtHe_05020	sulfurtransferase	-0.398628	0.259699	0.43761
ArtHe_05025	cell division protein ZapE	0.217636	0.243138	0.418665
ArtHe_05030	antitoxin	-0.139023	0.542483	0.704354
ArtHe_05035	tRNA-Gly	#N/A	#N/A	#N/A
ArtHe_05040	tRNA-Val	#N/A	#N/A	#N/A
ArtHe_05045	tRNA-Gly	#N/A	#N/A	#N/A
ArtHe_05050	tRNA-Val	#N/A	#N/A	#N/A
ArtHe_05055	tRNA-Cys	#N/A	#N/A	#N/A
ArtHe_05060	tRNA-Gly	0.684974	0.427637	0.611074
ArtHe_05065	tRNA-Val	0.475556	0.599862	0.750252
ArtHe_05070	PepSY domain-containing protein	0.486617	0.18729	0.347381
ArtHe_05075	PD-(D/E)XK nuclease family protein	-0.212094	0.207336	0.375643
ArtHe_05080	peptide deformylase	-0.257421	0.0711457	0.167663
ArtHe_05085	methionyl-tRNA formyltransferase	-0.545008	0.0373548	0.103126
ArtHe_05090	rRNA small subunit methyltransferase B	-0.586195	0.136343	0.274147
ArtHe_05095	ribulose-phosphate 3-epimerase	-0.420955	0.013312	0.0470099
ArtHe_05100	SMP-30/gluconolactonase/LRE family protein	1.04611	0.000243229	0.00184875
ArtHe_05105	ATP-binding cassette domain-containing protein	-0.495125	0.0248561	0.0751838
ArtHe_05110	nicotinamide riboside transporter PnuC	1.65949	0.000788122	0.00481298
ArtHe_05115	bifunctional diaminohydroxyphosphoribosylaminopyrimidine deaminase/5-amino-6-(5-phosphoribosylamino)uracil reductase RibD	1.89345	0.00132326	0.00715573
ArtHe_05120	riboflavin synthase	2.39526	1.09663e-05	0.000132569
ArtHe_05125	3,4-dihydroxy-2-butanone-4-phosphate synthase	2.59451	1.32849e-06	2.10067e-05
ArtHe_05130	GTP cyclohydrolase II	2.92272	4.44573e-08	1.04979e-06
ArtHe_05135	6,7-dimethyl-8-ribityllumazine synthase	3.02682	6.71358e-11	2.83089e-09
ArtHe_05140	hypothetical protein	2.66623	6.54237e-10	2.34071e-08
ArtHe_05145	DUF1801 domain-containing protein	0.749984	0.0063695	0.0256956
ArtHe_05150	MFS transporter	0.0834522	0.571439	0.728595
ArtHe_05155	amidohydrolase family protein	-0.222989	0.0554062	0.138009
ArtHe_05160	YciI family protein	-0.159267	0.42916	0.612486
ArtHe_05165	hypothetical protein	0.17253	0.599117	0.750036
ArtHe_05170	amidohydrolase family protein	0.411823	0.13161	0.267632
ArtHe_05175	NACHT domain-containing protein	-0.407432	0.439955	0.622363
ArtHe_05180	phosphoribosyl-ATP diphosphatase	0.0214043	0.969061	0.988598
ArtHe_05185	ATP phosphoribosyltransferase	-0.0612901	0.836263	0.924195
ArtHe_05190	imidazole glycerol phosphate synthase subunit HisF	-1.09138	0.00102248	0.00589183
ArtHe_05195	hypothetical protein	-1.09536	0.0373035	0.103065
ArtHe_05200	MmcQ/YjbR family DNA-binding protein	-0.96304	0.00140905	0.00755047
ArtHe_05205	helix-turn-helix transcriptional regulator	0.119462	0.731111	0.852402
ArtHe_05210	NAD(P)-dependent alcohol dehydrogenase	-0.367159	0.417571	0.601478
ArtHe_05215	TIGR03085 family metal-binding protein	0.230851	0.371028	0.556954
ArtHe_05220	phosphoribosyl-AMP cyclohydrolase	-0.00361088	0.987845	0.996286
ArtHe_05225	anthranilate synthase component I	-0.377784	0.0644851	0.15655
ArtHe_05230	Trp biosynthesis-associated membrane protein	-0.864924	0.00186374	0.00935036
ArtHe_05235	hypothetical protein	-0.337715	0.0150186	0.0516463
ArtHe_05240	indole-3-glycerol phosphate synthase TrpC	-0.360029	0.0198638	0.0633281
ArtHe_05245	tryptophan synthase subunit beta	-0.454487	0.0761152	0.176187
ArtHe_05250	tryptophan synthase subunit alpha	-0.551124	0.0539629	0.135366
ArtHe_05255	prolipoprotein diacylglyceryl transferase	-0.0157387	0.972546	0.990107
ArtHe_05260	glutamate synthase large subunit	-0.833579	0.0699061	0.165411
ArtHe_05265	glutamate synthase subunit beta	1.11422	0.00811269	0.0316815
ArtHe_05270	pyruvate kinase	-0.786202	4.69644e-06	6.25368e-05
ArtHe_05275	hypothetical protein	0.866214	0.207171	0.375537
ArtHe_05280	hypothetical protein	#N/A	#N/A	#N/A
ArtHe_05285	DUF6325 family protein	1.10449	0.00162203	0.0083506
ArtHe_05290	response regulator	0.165826	0.317331	0.502004
ArtHe_05295	tRNA-Leu	1.25691	0.0745931	0.173822
ArtHe_05300	MFS transporter	-0.0201359	0.96377	0.986326
ArtHe_05305	zinc-binding dehydrogenase	-0.552108	0.0724011	0.170169
ArtHe_05310	5'-3' exonuclease	0.158518	0.31677	0.501564
ArtHe_05315	ferritin-like domain-containing protein	0.621644	0.00396604	0.0177146
ArtHe_05320	TetR/AcrR family transcriptional regulator	-0.00175299	0.992102	0.997453
ArtHe_05325	ABC transporter permease	-0.176424	0.482484	0.658811
ArtHe_05330	bile acid:sodium symporter family protein	-0.287077	0.411765	0.597
ArtHe_05335	XRE family transcriptional regulator	0.304284	0.149718	0.294355
ArtHe_05340	NAD(P)/FAD-dependent oxidoreductase	0.0622493	0.850775	0.931366
ArtHe_05345	HNH endonuclease	0.0685897	0.839619	0.925637
ArtHe_05350	polysaccharide deacetylase family protein	0.495903	0.075745	0.175803
ArtHe_05355	NUDIX domain-containing protein	0.543696	0.226878	0.4
ArtHe_05360	winged helix DNA-binding domain-containing protein	0.701387	0.0352594	0.0987263
ArtHe_05365	ROK family protein	0.392461	0.328116	0.512654
ArtHe_05370	type I glyceraldehyde-3-phosphate dehydrogenase	-0.226972	0.505438	0.675755
ArtHe_05375	CotH kinase family protein	0.0198895	0.900969	0.952183
ArtHe_05380	polyphosphate polymerase domain-containing protein	0.124607	0.75435	0.868913
ArtHe_05385	DUF4956 domain-containing protein	0.290111	0.486656	0.662211
ArtHe_05390	LssY C-terminal domain-containing protein	0.366592	0.13358	0.270675
ArtHe_05395	DASS family sodium-coupled anion symporter	0.396494	0.249367	0.425051
ArtHe_05400	tartrate dehydrogenase	-0.456126	0.0187323	0.060513
ArtHe_05405	FAD-binding monooxygenase	0.161343	0.342915	0.526943
ArtHe_05410	IclR family transcriptional regulator	-0.364108	0.201032	0.367039
ArtHe_05415	MFS transporter	-1.18773	2.24858e-13	1.42223e-11
ArtHe_05420	MarR family transcriptional regulator	-1.32241	0.00221748	0.0108335
ArtHe_05425	hypothetical protein	-0.0505654	0.896294	0.949614
ArtHe_05430	ABC transporter ATP-binding protein/permease	-1.23967	8.81096e-07	1.46575e-05
ArtHe_05435	MarR family transcriptional regulator	-0.525658	0.0693343	0.16482
ArtHe_05440	DUF3445 domain-containing protein	-0.292881	0.0576925	0.142856
ArtHe_05445	PDR/VanB family oxidoreductase	-0.181421	0.195254	0.359268
ArtHe_05450	hypothetical protein	0.555954	0.0428839	0.114551
ArtHe_05455	SNG1 family protein	-0.0129448	0.941723	0.977604
ArtHe_05460	pyridoxal phosphate-dependent aminotransferase	-0.16403	0.19404	0.357777
ArtHe_05465	NAD(P)-binding domain-containing protein	-0.0392393	0.903725	0.953813
ArtHe_05470	arsenate reductase ArsC	0.363224	0.292469	0.473674
ArtHe_05475	ACR3 family arsenite efflux transporter	0.179073	0.275513	0.454738
ArtHe_05480	metalloregulator ArsR/SmtB family transcription factor	0.244519	0.605481	0.754084
ArtHe_05485	HemK family protein methyltransferase	1.36203	4.61947e-11	1.99799e-09
ArtHe_05490	TOBE domain-containing protein	0.668201	0.000450444	0.003039
ArtHe_05495	molybdate ABC transporter substrate-binding protein	0.417368	0.173075	0.32765
ArtHe_05500	ABC transporter permease	-0.367406	0.380633	0.567704
ArtHe_05505	ABC transporter ATP-binding protein	-0.216451	0.670715	0.805859
ArtHe_05510	aldo/keto reductase	0.400858	0.163646	0.313654
ArtHe_05515	sugar ABC transporter substrate-binding protein	0.467399	0.157208	0.305184
ArtHe_05520	sugar ABC transporter permease	0.51892	0.102319	0.220521
ArtHe_05525	carbohydrate ABC transporter permease	0.552895	0.246488	0.422037
ArtHe_05530	LLM class flavin-dependent oxidoreductase	0.643989	0.0108719	0.0402385
ArtHe_05535	pentapeptide repeat-containing protein	-0.0601674	0.854249	0.931366
ArtHe_05540	macrolide 2'-phosphotransferase	0.182881	0.434604	0.617029
ArtHe_05545	MetQ/NlpA family ABC transporter substrate-binding protein	0.559297	0.0821108	0.186673
ArtHe_05550	methionine ABC transporter ATP-binding protein	0.639903	0.0417822	0.1122
ArtHe_05555	ABC transporter permease subunit	1.04495	0.0163631	0.0548281
ArtHe_05560	ATP-dependent helicase HrpB	-0.332757	0.50118	0.672417
ArtHe_05565	CarD family transcriptional regulator	0.512005	0.036883	0.102222
ArtHe_05570	LysM peptidoglycan-binding domain-containing protein	-1.54316	0.00133704	0.00720824
ArtHe_05575	MBL fold metallo-hydrolase	0.548546	0.0225163	0.0693501
ArtHe_05580	YegP family protein	1.04131	0.00725589	0.028908
ArtHe_05585	hypothetical protein	-0.211315	0.605974	0.754432
ArtHe_05590	hypothetical protein	0.738051	0.274678	0.454207
ArtHe_05595	hypothetical protein	1.61289	0.0930242	0.205035
ArtHe_05600	ABC transporter ATP-binding protein	0.534352	0.530166	0.695045
ArtHe_05605	iron ABC transporter permease	1.9892	0.113119	0.237481
ArtHe_05610	ABC transporter substrate-binding protein	1.66273	0.00412641	0.0181788
ArtHe_05615	hypothetical protein	-0.213372	0.774426	0.884274
ArtHe_05620	DNA alkylation repair protein	-0.065827	0.705721	0.833551
ArtHe_05625	DUF2236 domain-containing protein	-0.582277	0.0403461	0.109423
ArtHe_05630	glycerophosphodiester phosphodiesterase	-0.831798	0.0146986	0.0509419
ArtHe_05635	metal-sensitive transcriptional regulator	-0.046078	0.928229	0.970135
ArtHe_05640	hypothetical protein	-0.769471	0.00264832	0.012608
ArtHe_05645	alkaline phosphatase	-0.633955	0.00062766	0.00396995
ArtHe_05650	L-threonylcarbamoyladenylate synthase	-0.0160809	0.916761	0.961838
ArtHe_05655	hypothetical protein	0.120124	0.728859	0.850616
ArtHe_05660	VOC family protein	0.873922	3.0178e-05	0.000315312
ArtHe_05665	MFS transporter	0.131998	0.710232	0.836595
ArtHe_05670	non-homologous end-joining DNA ligase	0.75555	0.000280936	0.00207307
ArtHe_05675	malonic semialdehyde reductase	-1.04208	0.00632356	0.0255394
ArtHe_05680	glycosyltransferase family 2 protein	0.627195	0.0526551	0.132743
ArtHe_05685	alpha/beta hydrolase	0.636765	0.000592341	0.00379745
ArtHe_05690	methyltransferase domain-containing protein	1.05414	0.00211519	0.0104637
ArtHe_05695	1-acyl-sn-glycerol-3-phosphate acyltransferase	-0.0343362	0.799266	0.900445
ArtHe_05700	galactose-1-phosphate uridylyltransferase	-0.149234	0.406651	0.592171
ArtHe_05705	galactokinase	-0.133639	0.794821	0.898295
ArtHe_05710	SDR family oxidoreductase	-0.391005	0.106652	0.227704
ArtHe_05715	carboxylesterase/lipase family protein	-0.182986	0.442991	0.625484
ArtHe_05720	ATP-binding cassette domain-containing protein	-0.0831446	0.830396	0.921159
ArtHe_05725	hypothetical protein	0.47882	0.235417	0.409429
ArtHe_05730	carboxylesterase/lipase family protein	0.397643	0.101392	0.218927
ArtHe_05735	dihydrolipoyl dehydrogenase	-0.135089	0.428844	0.612486
ArtHe_05740	pyrimidine reductase family protein	-0.6311	0.0211377	0.0664919
ArtHe_05745	dihydropteroate synthase	-0.19657	0.608661	0.756713
ArtHe_05750	ATP-dependent DNA ligase	0.694183	2.9093e-06	4.12189e-05
ArtHe_05755	acyl-CoA thioesterase	0.521662	0.351455	0.53519
ArtHe_05760	MFS transporter	-0.0498147	0.853546	0.931366
ArtHe_05765	AarF/ABC1/UbiB kinase family protein	-0.15257	0.280805	0.460682
ArtHe_05770	MHS family MFS transporter	0.486151	0.305062	0.488486
ArtHe_05775	shikimate dehydrogenase	0.868025	0.0315568	0.0906523
ArtHe_05780	sugar phosphate isomerase/epimerase and 4-hydroxyphenylpyruvate domain-containing protein	0.22713	0.240196	0.414606
ArtHe_05785	helix-turn-helix domain-containing protein	0.442149	0.113089	0.237481
ArtHe_05790	glutaminase A	-0.0482401	0.86607	0.935535
ArtHe_05795	amino acid permease	-0.0398663	0.942202	0.977814
ArtHe_05800	glutamate decarboxylase	0.888357	0.0154806	0.0526726
ArtHe_05805	Hsp20/alpha crystallin family protein	0.226579	0.430232	0.612563
ArtHe_05810	MFS transporter	-0.159335	0.590476	0.743237
ArtHe_05815	PaaI family thioesterase	-0.633275	0.0458346	0.120257
ArtHe_05820	DNA polymerase I	-0.460815	0.00115728	0.00648974
ArtHe_05825	GNAT family N-acetyltransferase	-0.111849	0.620302	0.765277
ArtHe_05830	30S ribosomal protein S1	-0.560103	0.0187529	0.060513
ArtHe_05835	hypothetical protein	-0.609795	0.0899969	0.19998
ArtHe_05840	LacI family transcriptional regulator	0.376269	0.0667413	0.160757
ArtHe_05845	GH1 family beta-glucosidase	0.622819	0.00736839	0.0292234
ArtHe_05850	carbohydrate ABC transporter permease	1.02	0.00471776	0.0199884
ArtHe_05855	sugar ABC transporter permease	1.0138	0.0185073	0.0601945
ArtHe_05860	extracellular solute-binding protein	0.469963	0.0192799	0.0617443
ArtHe_05865	methyltransferase	-0.425938	0.00156419	0.0081356
ArtHe_05870	IMPACT family protein	0.387834	0.0452721	0.119387
ArtHe_05875	dephospho-CoA kinase	0.109747	0.657281	0.794951
ArtHe_05880	excinuclease ABC subunit B	0.141479	0.512978	0.682045
ArtHe_05885	TerC family protein	-0.996012	2.07995e-06	3.03177e-05
ArtHe_05890	SHOCT domain-containing protein	1.29609	0.00412058	0.0181757
ArtHe_05895	hypothetical protein	0.295894	0.0745624	0.173822
ArtHe_05900	polysaccharide pyruvyl transferase family protein	-0.088267	0.729446	0.85102
ArtHe_05905	alpha/beta hydrolase	-0.532928	0.00536179	0.0221863
ArtHe_05910	GNAT family N-acetyltransferase	-0.530881	0.00444281	0.0192142
ArtHe_05915	DUF3516 domain-containing protein	-0.544336	0.00329284	0.0151865
ArtHe_05920	trans-aconitate 2-methyltransferase	-0.133319	0.766703	0.878003
ArtHe_05925	MBL fold metallo-hydrolase	-0.423622	0.044732	0.118259
ArtHe_05930	ABC transporter ATP-binding protein/permease	0.693878	1.34103e-05	0.00015993
ArtHe_05935	ABC transporter ATP-binding protein/permease	-0.0128666	0.93768	0.975408
ArtHe_05940	GntR family transcriptional regulator	0.230225	0.24612	0.421986
ArtHe_05945	excinuclease ABC subunit UvrA	-0.570401	0.040574	0.109957
ArtHe_05950	HAD hydrolase-like protein	-0.0671282	0.705869	0.833551
ArtHe_05955	1-acyl-sn-glycerol-3-phosphate acyltransferase	-0.705037	0.00754842	0.0297528
ArtHe_05960	excinuclease ABC subunit UvrC	-0.0858186	0.637345	0.777903
ArtHe_05965	RNase adapter RapZ	0.182911	0.516794	0.684422
ArtHe_05970	uridine diphosphate-N-acetylglucosamine-binding protein YvcK	-0.272278	0.342555	0.52662
ArtHe_05975	DNA-binding protein WhiA	-0.56154	0.0696346	0.165074
ArtHe_05980	superoxide dismutase	-0.28537	0.574214	0.731081
ArtHe_05985	type I glyceraldehyde-3-phosphate dehydrogenase	-0.366121	0.337542	0.522313
ArtHe_05990	phosphoglycerate kinase	-0.75412	1.76408e-10	6.71868e-09
ArtHe_05995	triose-phosphate isomerase	-0.80145	0.000419529	0.00287422
ArtHe_06000	preprotein translocase subunit SecG	-0.754413	0.00478123	0.0201369
ArtHe_06005	6-phosphogluconolactonase	-0.0398353	0.930708	0.971079
ArtHe_06010	glucose-6-phosphate dehydrogenase assembly protein OpcA	-0.0657429	0.824662	0.917961
ArtHe_06015	glucose-6-phosphate dehydrogenase	-0.138833	0.310795	0.495411
ArtHe_06020	glucose-6-phosphate isomerase	-0.290564	0.200544	0.366336
ArtHe_06025	transaldolase	-0.366916	0.0524772	0.132578
ArtHe_06030	transketolase	-0.229513	0.419383	0.602863
ArtHe_06035	heme o synthase	-0.612956	0.0745541	0.173822
ArtHe_06040	COX15/CtaA family protein	-0.977615	0.00033226	0.00234436
ArtHe_06045	ABC transporter permease	-0.456426	0.0189155	0.0608526
ArtHe_06050	ABC transporter ATP-binding protein	-0.0494902	0.862486	0.933372
ArtHe_06055	MarR family transcriptional regulator	0.354151	0.253758	0.430463
ArtHe_06060	Fe-S cluster assembly protein SufB	-0.819689	0.0569194	0.141281
ArtHe_06065	Fe-S cluster assembly protein SufD	-1.05164	0.000327676	0.00232103
ArtHe_06070	Fe-S cluster assembly ATPase SufC	-0.683933	0.0233379	0.0713225
ArtHe_06075	metal-sulfur cluster assembly factor	-0.140107	0.266981	0.445429
ArtHe_06080	energy-coupling factor transporter transmembraneprotein EcfT	-0.0299365	0.953472	0.981173
ArtHe_06085	energy-coupling factor ABC transporter ATP-binding protein	0.390146	0.235024	0.409329
ArtHe_06090	biotin transporter BioY	-0.0637397	0.831802	0.921359
ArtHe_06095	ATP-binding cassette domain-containing protein	-0.418128	0.072791	0.170859
ArtHe_06100	SURF1 family protein	-0.298381	0.327471	0.511872
ArtHe_06105	hypothetical protein	#N/A	#N/A	#N/A
ArtHe_06110	DUF3099 domain-containing protein	0.655932	0.0300531	0.0871392
ArtHe_06115	beta-ketoacyl-ACP reductase	-0.16902	0.63545	0.776929
ArtHe_06120	SDR family oxidoreductase	-0.416425	0.0857159	0.193256
ArtHe_06125	phosphoserine phosphatase SerB	-0.312541	0.286522	0.467248
ArtHe_06130	ABC transporter ATP-binding protein	-0.000978089	0.995292	0.998349
ArtHe_06135	sulfite exporter TauE/SafE family protein	-0.469663	0.0990736	0.214552
ArtHe_06140	RNA methyltransferase	-0.338438	0.444848	0.627
ArtHe_06145	hypothetical protein	0.19332	0.509895	0.679732
ArtHe_06150	type B 50S ribosomal protein L31	-0.206788	0.77357	0.883866
ArtHe_06155	lipoate--protein ligase family protein	-0.217483	0.247996	0.423636
ArtHe_06160	cupin domain-containing protein	0.54207	0.0183669	0.0599038
ArtHe_06165	aminopeptidase N	-0.298147	0.112842	0.237202
ArtHe_06170	putative sulfate exporter family transporter	-0.560753	0.0200619	0.0638448
ArtHe_06175	cation-translocating P-type ATPase	-0.0213753	0.855699	0.931366
ArtHe_06180	SDR family NAD(P)-dependent oxidoreductase	-0.348383	0.107933	0.229747
ArtHe_06185	glucose-1-phosphate adenylyltransferase	0.314289	0.481889	0.658253
ArtHe_06190	glycogen synthase	-0.0237423	0.87782	0.940483
ArtHe_06195	acyl-CoA dehydrogenase family protein	-1.65236	1.15405e-07	2.44769e-06
ArtHe_06200	TetR/AcrR family transcriptional regulator	0.685654	0.00609301	0.0248348
ArtHe_06205	acetyl-CoA C-acetyltransferase	-1.1906	0.000241481	0.00183941
ArtHe_06210	3-oxoacyl-ACP reductase	-1.79448	2.22021e-08	5.69853e-07
ArtHe_06215	hypothetical protein	-0.525917	0.0516658	0.131277
ArtHe_06220	aminotransferase class V-fold PLP-dependent enzyme	0.00708952	0.978381	0.99239
ArtHe_06225	universal stress protein	-0.439119	0.216723	0.387107
ArtHe_06230	APC family permease	0.227606	0.574722	0.731383
ArtHe_06235	hemolysin family protein	0.203747	0.315639	0.500221
ArtHe_06240	tRNA-Leu	0.662176	0.401229	0.5874
ArtHe_06245	M20/M25/M40 family metallo-hydrolase	-0.151429	0.343793	0.528064
ArtHe_06250	acyl-CoA/acyl-ACP dehydrogenase	-0.0242582	0.88175	0.942828
ArtHe_06255	DUF5703 family protein	0.158184	0.74622	0.864044
ArtHe_06260	hypothetical protein	0.430355	0.462356	0.641718
ArtHe_06265	undecaprenyl-diphosphate phosphatase	-0.350148	0.284554	0.464911
ArtHe_06270	cysteine--1-D-myo-inosityl 2-amino-2-deoxy-alpha-D-glucopyranoside ligase	-0.547276	1.47372e-08	3.94789e-07
ArtHe_06275	PAC2 family protein	0.275678	0.344093	0.528295
ArtHe_06280	HAD family phosphatase	-0.220771	0.231447	0.405724
ArtHe_06285	site-2 protease family protein	-0.491239	0.0435285	0.115836
ArtHe_06290	tRNA (adenine-N1)-methyltransferase	-1.18873	1.03808e-11	5.10679e-10
ArtHe_06295	proteasome ATPase	0.254827	0.526473	0.692449
ArtHe_06300	proteasome accessory factor PafA2	-0.359576	0.012763	0.0456633
ArtHe_06305	ubiquitin-like protein Pup	-0.161849	0.497801	0.670287
ArtHe_06310	proteasome subunit beta	-0.0633903	0.719578	0.844235
ArtHe_06315	proteasome subunit alpha	-0.546939	3.94214e-05	0.000393326
ArtHe_06320	Pup--protein ligase	-0.625605	0.140256	0.27988
ArtHe_06325	FKBP-type peptidyl-prolyl cis-trans isomerase	-1.06508	2.58395e-06	3.7106e-05
ArtHe_06330	FKBP-type peptidyl-prolyl cis-trans isomerase	-0.807682	0.000435015	0.00295744
ArtHe_06335	WYL domain-containing protein	0.0354377	0.906652	0.955478
ArtHe_06340	hypothetical protein	-0.314619	0.273383	0.453041
ArtHe_06345	Sec-independent protein translocase subunit TatA	-0.459591	0.100258	0.216664
ArtHe_06350	twin-arginine translocase subunit TatC	-0.675044	0.0146962	0.0509419
ArtHe_06355	DEAD/DEAH box helicase	-0.423833	0.00178251	0.00903241
ArtHe_06360	amidohydrolase	-0.931877	0.00027269	0.00202913
ArtHe_06365	polyprenol monophosphomannose synthase	-0.0693059	0.876467	0.940081
ArtHe_06370	RNA polymerase-binding protein RbpA	-0.504338	0.109911	0.23257
ArtHe_06375	SPFH/Band 7/PHB domain protein	-0.812707	3.70978e-08	8.93881e-07
ArtHe_06380	NfeD family protein	0.427908	0.096995	0.211941
ArtHe_06385	methyltransferase domain-containing protein	0.036043	0.877038	0.940081
ArtHe_06390	S9 family peptidase	-0.542144	0.000850976	0.00509148
ArtHe_06395	peptide deformylase	-0.15189	0.241859	0.416868
ArtHe_06400	DUF4193 domain-containing protein	0.555381	0.0139277	0.0488436
ArtHe_06405	ATP-binding protein	0.134991	0.440699	0.622888
ArtHe_06410	ROK family transcriptional regulator	1.80133	8.98939e-12	4.48457e-10
ArtHe_06415	extracellular solute-binding protein	0.353984	0.439429	0.622334
ArtHe_06420	sugar ABC transporter permease	0.768786	0.00864139	0.0333056
ArtHe_06425	carbohydrate ABC transporter permease	0.744783	0.0781206	0.179561
ArtHe_06430	hypothetical protein	0.684186	0.0428002	0.114414
ArtHe_06435	ROK family protein	0.682622	0.000894829	0.00531793
ArtHe_06440	SDR family oxidoreductase	-0.677508	0.0102967	0.038431
ArtHe_06445	alpha/beta hydrolase	0.605288	0.108728	0.230607
ArtHe_06450	UBP-type zinc finger domain-containing protein	0.113744	0.662598	0.798816
ArtHe_06455	flippase-like domain-containing protein	0.023887	0.949454	0.979347
ArtHe_06460	ABC transporter permease	-0.349115	0.368488	0.553983
ArtHe_06465	ABC transporter ATP-binding protein	-0.285645	0.504995	0.675743
ArtHe_06470	TetR/AcrR family transcriptional regulator	0.504521	0.0012797	0.00697338
ArtHe_06475	DUF3054 domain-containing protein	-0.017855	0.954305	0.981745
ArtHe_06480	Lrp/AsnC ligand binding domain-containing protein	-0.408587	0.372212	0.557924
ArtHe_06485	anthranilate phosphoribosyltransferase	-0.186791	0.296179	0.477934
ArtHe_06490	heme-copper oxidase subunit III	-0.544947	0.364772	0.550265
ArtHe_06495	cytochrome c	-0.785005	0.0163219	0.0547981
ArtHe_06500	Rieske 2Fe-2S domain-containing protein	-0.776732	9.79848e-06	0.00012135
ArtHe_06505	cytochrome bc complex cytochrome b subunit	-0.548912	0.222403	0.394666
ArtHe_06510	hypothetical protein	-0.715005	0.0731974	0.171472
ArtHe_06515	GntR family transcriptional regulator	-0.010869	0.971085	0.989524
ArtHe_06520	cytochrome c oxidase subunit 4	-0.55105	0.0619599	0.151457
ArtHe_06525	cytochrome c oxidase subunit I	-0.757924	0.0596424	0.14701
ArtHe_06530	cytochrome c oxidase subunit II	-0.934879	0.144211	0.285679
ArtHe_06535	iron-sulfur cluster assembly accessory protein	-0.56833	5.52785e-07	9.78983e-06
ArtHe_06540	dipeptidase	-0.718062	4.70055e-05	0.000456147
ArtHe_06545	DUF3043 domain-containing protein	-0.403167	0.00121968	0.00672915
ArtHe_06550	quinone-dependent dihydroorotate dehydrogenase	-0.557018	0.000262087	0.0019626
ArtHe_06555	alpha/beta hydrolase	-0.326737	0.0158855	0.053792
ArtHe_06560	isoprenyl transferase	-0.593834	0.00856797	0.0330586
ArtHe_06565	DNA repair protein RecO	-0.0806701	0.818551	0.914609
ArtHe_06570	2-isopropylmalate synthase	-0.937248	0.0164881	0.0551472
ArtHe_06575	LCP family protein	-0.281327	0.265771	0.444038
ArtHe_06580	GTPase Era	-0.227572	0.182911	0.341523
ArtHe_06585	hemolysin family protein	-0.626556	0.00030068	0.00218239
ArtHe_06590	rRNA maturation RNase YbeY	-0.698976	0.000494073	0.00329272
ArtHe_06595	PhoH family protein	-0.228432	0.431837	0.614284
ArtHe_06600	GerMN domain-containing protein	0.758556	0.0789621	0.181001
ArtHe_06605	16S rRNA (uracil(1498)-N(3))-methyltransferase	-1.06814	0.00195448	0.00973668
ArtHe_06610	molecular chaperone DnaJ	-0.203741	0.56272	0.721896
ArtHe_06615	heat-inducible transcriptional repressor HrcA	0.780784	0.032553	0.0925384
ArtHe_06620	DUF3097 domain-containing protein	-0.0443042	0.904079	0.953902
ArtHe_06625	DUF4870 domain-containing protein	0.567637	0.354778	0.538631
ArtHe_06630	radical SAM family heme chaperone HemW	-0.432784	0.0893973	0.198898
ArtHe_06635	translation elongation factor 4	-0.662674	0.00869547	0.0334412
ArtHe_06640	type II toxin-antitoxin system PemK/MazF family toxin	-0.212318	0.430237	0.612563
ArtHe_06645	30S ribosomal protein S20	0.16703	0.83397	0.923101
ArtHe_06650	reductase	0.599941	0.180325	0.338017
ArtHe_06655	pentapeptide repeat-containing protein	0.112265	0.461442	0.641612
ArtHe_06660	DNA polymerase III subunit delta	0.493448	0.0049887	0.0207506
ArtHe_06665	DMT family transporter	0.150536	0.655055	0.793504
ArtHe_06670	DinB family protein	-0.448082	0.0797488	0.182474
ArtHe_06675	ComEC/Rec2 family competence protein	0.64886	0.054878	0.137079
ArtHe_06680	helix-hairpin-helix domain-containing protein	0.889557	0.0129968	0.0462479
ArtHe_06685	DegV family protein	0.268085	0.367971	0.553675
ArtHe_06690	leucine--tRNA ligase	-0.319404	0.134531	0.27167
ArtHe_06695	glycerol kinase GlpK	-0.411717	0.116759	0.243414
ArtHe_06700	aquaporin family protein	-0.158511	0.588435	0.74225
ArtHe_06705	aldo/keto reductase	-0.292218	0.154438	0.301221
ArtHe_06710	alpha/beta hydrolase	-0.395615	0.0330758	0.0937986
ArtHe_06715	glycosyltransferase family 4 protein	-0.579582	0.016172	0.0543983
ArtHe_06720	NADP-dependent oxidoreductase	-0.00280849	0.985581	0.995134
ArtHe_06725	heme ABC exporter ATP-binding protein CcmA	0.482048	0.30376	0.487167
ArtHe_06730	ABC transporter permease	0.450334	0.190109	0.351463
ArtHe_06735	DinB family protein	-0.151831	0.679504	0.813384
ArtHe_06740	primosomal protein N'	0.0799375	0.791771	0.896851
ArtHe_06745	methionine adenosyltransferase	-0.421962	0.253664	0.430463
ArtHe_06750	bifunctional phosphopantothenoylcysteine decarboxylase/phosphopantothenate synthase	-0.0821748	0.823599	0.917565
ArtHe_06755	DNA-directed RNA polymerase subunit omega	0.157682	0.760182	0.873359
ArtHe_06760	guanylate kinase	0.153737	0.501056	0.672417
ArtHe_06765	DNA-binding protein	0.867366	6.63689e-07	1.14116e-05
ArtHe_06770	orotidine-5'-phosphate decarboxylase	0.555261	0.0696583	0.165074
ArtHe_06775	carbamoyl-phosphate synthase large subunit	0.0255418	0.915851	0.961169
ArtHe_06780	glutamine-hydrolyzing carbamoyl-phosphate synthase small subunit	-0.319303	0.0197424	0.0629977
ArtHe_06785	hypothetical protein	-0.327704	0.288079	0.469354
ArtHe_06790	dihydroorotase	-0.3927	0.0111426	0.0411117
ArtHe_06795	aspartate carbamoyltransferase catalytic subunit	-0.363973	0.307044	0.490666
ArtHe_06800	bifunctional pyr operon transcriptional regulator/uracil phosphoribosyltransferase PyrR	0.456128	0.401895	0.587795
ArtHe_06805	PrsW family intramembrane metalloprotease	-0.00052353	0.998338	0.999467
ArtHe_06810	transcription antitermination factor NusB	-1.05135	0.00121688	0.00672826
ArtHe_06815	elongation factor P	-0.318366	0.554075	0.714688
ArtHe_06820	3-dehydroquinate synthase	-0.241214	0.468669	0.648194
ArtHe_06825	shikimate kinase	-0.34695	0.457862	0.639238
ArtHe_06830	chorismate synthase	-0.239083	0.462058	0.641612
ArtHe_06835	shikimate dehydrogenase	0.203207	0.424049	0.607598
ArtHe_06840	endolytic transglycosylase MltG	0.0522987	0.771099	0.881901
ArtHe_06845	Holliday junction resolvase RuvX	0.379602	0.0361381	0.100393
ArtHe_06850	alanine--tRNA ligase	-0.618797	0.0106779	0.0396448
ArtHe_06855	hypothetical protein	-0.499806	0.139664	0.278856
ArtHe_06860	DUF948 domain-containing protein	-0.0637031	0.912079	0.958915
ArtHe_06865	30S ribosomal protein S4	-0.162076	0.531526	0.695738
ArtHe_06870	replication-associated recombination protein A	0.034898	0.825859	0.918458
ArtHe_06875	PhzF family phenazine biosynthesis protein	-0.066361	0.856713	0.931366
ArtHe_06880	flavin reductase family protein	2.46549	1.99646e-30	4.15968e-28
ArtHe_06885	M66 family metalloprotease	-1.25926	1.53331e-09	5.27279e-08
ArtHe_06890	aspartate--tRNA ligase	-1.10448	5.5632e-08	1.29637e-06
ArtHe_06895	APC family permease	0.015212	0.940582	0.977278
ArtHe_06900	adenosine deaminase	-0.151566	0.533973	0.697394
ArtHe_06905	hypothetical protein	1.2341	0.00244109	0.0117958
ArtHe_06910	nitronate monooxygenase	-0.255202	0.507589	0.677867
ArtHe_06915	helix-turn-helix transcriptional regulator	-0.203141	0.354377	0.538251
ArtHe_06920	hypothetical protein	-0.433299	0.0239681	0.0729965
ArtHe_06925	helix-turn-helix transcriptional regulator	-0.322752	0.0446994	0.118259
ArtHe_06930	class I SAM-dependent methyltransferase	-0.458606	0.00399851	0.0178147
ArtHe_06935	hypothetical protein	0.616521	0.112302	0.236207
ArtHe_06940	dihydrodipicolinate synthase family protein	-0.0221276	0.912983	0.959011
ArtHe_06945	NAD(P)-dependent oxidoreductase	0.397046	0.139565	0.278815
ArtHe_06950	carbohydrate ABC transporter permease	0.746716	0.087007	0.195218
ArtHe_06955	sugar ABC transporter permease	0.667843	0.00105072	0.00602207
ArtHe_06960	sugar ABC transporter substrate-binding protein	0.400383	0.0860568	0.193655
ArtHe_06965	ROK family protein	-0.265168	0.265171	0.443839
ArtHe_06970	aminotransferase class III-fold pyridoxal phosphate-dependent enzyme	-0.148826	0.494463	0.669107
ArtHe_06975	amidohydrolase	0.0135313	0.943821	0.978061
ArtHe_06980	amidohydrolase family protein	0.296729	0.133018	0.269845
ArtHe_06985	carbon-nitrogen hydrolase family protein	-0.141919	0.664059	0.799557
ArtHe_06990	LPXTG cell wall anchor domain-containing protein	0.417797	0.0184497	0.0601187
ArtHe_06995	hypothetical protein	1.26344	0.0022775	0.0110962
ArtHe_07000	ABC transporter substrate-binding protein	0.0764214	0.797683	0.899584
ArtHe_07005	ABC transporter permease subunit	0.228341	0.50773	0.677867
ArtHe_07010	ABC transporter ATP-binding protein	0.0655654	0.895536	0.949129
ArtHe_07015	ABC transporter permease subunit	-0.0540686	0.89653	0.949614
ArtHe_07020	TIGR03842 family LLM class F420-dependent oxidoreductase	-0.158318	0.648956	0.788814
ArtHe_07025	dihydropyrimidinase	-0.233511	0.518478	0.684987
ArtHe_07030	acyltransferase	0.0686417	0.834533	0.923146
ArtHe_07035	putative F420-0 ABC transporter substrate-binding protein	0.46844	0.135002	0.27239
ArtHe_07040	iron chelate uptake ABC transporter family permease subunit	-0.49248	0.0279057	0.082437
ArtHe_07045	ATP-binding cassette domain-containing protein	-0.720379	0.03494	0.0980644
ArtHe_07050	coenzyme F420-0:L-glutamate ligase	-0.24491	0.517225	0.684422
ArtHe_07055	TIGR03557 family F420-dependent LLM class oxidoreductase	0.187194	0.160248	0.30915
ArtHe_07060	histidine--tRNA ligase	-0.993871	7.28817e-05	0.000670511
ArtHe_07065	peptidylprolyl isomerase	0.692257	0.0314225	0.0903396
ArtHe_07070	DUF349 domain-containing protein	-0.459532	0.1264	0.260448
ArtHe_07075	type IV toxin-antitoxin system AbiEi family antitoxin	0.408269	0.133765	0.270865
ArtHe_07080	bifunctional (p)ppGpp synthetase/guanosine-3',5'-bis(diphosphate) 3'-pyrophosphohydrolase	0.0142665	0.958289	0.983274
ArtHe_07085	protein translocase subunit SecF	-0.208163	0.430128	0.612563
ArtHe_07090	protein translocase subunit SecD	-0.448485	0.0168259	0.0560125
ArtHe_07095	preprotein translocase subunit YajC	-0.277828	0.451634	0.633791
ArtHe_07100	Holliday junction branch migration DNA helicase RuvB	-0.622601	0.000599809	0.00383488
ArtHe_07105	Holliday junction branch migration protein RuvA	-0.0185606	0.949618	0.979347
ArtHe_07110	crossover junction endodeoxyribonuclease RuvC	-0.978135	0.03265	0.0927395
ArtHe_07115	YebC/PmpR family DNA-binding transcriptional regulator	-0.395855	0.134254	0.271264
ArtHe_07120	pyridoxal 5'-phosphate synthase glutaminase subunit PdxT	0.226649	0.198127	0.362712
ArtHe_07125	MurT ligase domain-containing protein	0.136019	0.54904	0.711302
ArtHe_07130	glutamine amidotransferase	-0.12454	0.654653	0.793288
ArtHe_07135	integrase core domain-containing protein	1.19796	0.00269892	0.0127726
ArtHe_07140	NmrA family NAD(P)-binding protein	0.484173	0.102039	0.22011
ArtHe_07145	hypothetical protein	0.584951	0.0271093	0.0806172
ArtHe_07150	CPBP family intramembrane metalloprotease	0.401272	0.320899	0.506002
ArtHe_07155	hypothetical protein	0.611624	0.27121	0.450575
ArtHe_07160	FAD-binding oxidoreductase	0.151993	0.469867	0.649597
ArtHe_07165	hypothetical protein	0.432908	0.181519	0.339462
ArtHe_07170	TetR/AcrR family transcriptional regulator	-0.370106	0.21326	0.382851
ArtHe_07175	hypothetical protein	-0.189933	0.821024	0.916049
ArtHe_07180	GDSL-type esterase/lipase family protein	-0.116535	0.71364	0.839493
ArtHe_07185	class A beta-lactamase	-0.163696	0.404508	0.590345
ArtHe_07190	CPBP family intramembrane metalloprotease	-0.314593	0.102848	0.221316
ArtHe_07195	universal stress protein	-0.45425	0.140473	0.280155
ArtHe_07200	SDR family oxidoreductase	-0.553801	0.00282773	0.013266
ArtHe_07205	TetR family transcriptional regulator	-0.659971	0.0168634	0.0560847
ArtHe_07210	hypothetical protein	0.453512	0.225359	0.398115
ArtHe_07215	TetR family transcriptional regulator	0.453512	0.225359	0.398115
ArtHe_07220	alpha/beta fold hydrolase	-0.447523	0.0880883	0.196851
ArtHe_07225	tripartite tricarboxylate transporter permease	0.280131	0.583129	0.737131
ArtHe_07230	small multidrug efflux protein	-0.266356	0.424674	0.608002
ArtHe_07235	histidine kinase	0.0171788	0.926439	0.96855
ArtHe_07240	response regulator transcription factor	0.470206	0.0371179	0.102632
ArtHe_07245	CapA family protein	0.302735	0.290991	0.472201
ArtHe_07250	M3 family metallopeptidase	-0.684902	0.000144341	0.00121439
ArtHe_07255	GNAT family N-acetyltransferase	-0.620298	0.0396644	0.107987
ArtHe_07260	pyridoxal 5'-phosphate synthase lyase subunit PdxS	0.31083	0.0412008	0.11123
ArtHe_07265	CDP-alcohol phosphatidyltransferase family protein	-0.639735	0.0280107	0.0826258
ArtHe_07270	HIT domain-containing protein	-0.402434	0.0133039	0.0470099
ArtHe_07275	threonine--tRNA ligase	-0.615746	0.00110721	0.00626838
ArtHe_07280	DNA polymerase III subunit alpha	0.575517	0.0209435	0.066057
ArtHe_07285	DUF6504 family protein	0.353597	0.196356	0.360545
ArtHe_07290	MFS transporter	-0.0307153	0.888864	0.945994
ArtHe_07295	MFS transporter	0.994386	0.000979361	0.00571165
ArtHe_07300	DUF2087 domain-containing protein	-0.0688185	0.856891	0.931366
ArtHe_07305	CoA transferase	0.410524	0.303826	0.487167
ArtHe_07310	chorismate mutase	-0.0260877	0.87687	0.940081
ArtHe_07315	MMPL family transporter	0.524639	0.0505301	0.1296
ArtHe_07320	VOC family protein	0.714572	0.00150772	0.00791163
ArtHe_07325	SOS response-associated peptidase	0.246001	0.333749	0.518255
ArtHe_07330	PhoX family phosphatase	-0.239199	0.489952	0.665929
ArtHe_07335	mycoredoxin	-0.2971	0.519321	0.685844
ArtHe_07340	S-(hydroxymethyl)mycothiol dehydrogenase	-0.358571	0.00268401	0.0127266
ArtHe_07345	MBL fold metallo-hydrolase	-0.526685	0.215981	0.386171
ArtHe_07350	hypothetical protein	0.640788	0.0121422	0.0438853
ArtHe_07355	hypothetical protein	0.623748	0.0651807	0.157806
ArtHe_07360	PIG-L family deacetylase	0.38782	0.0502313	0.12902
ArtHe_07365	lipase maturation factor family protein	0.581239	0.00755159	0.0297528
ArtHe_07370	glycosidase	-0.153007	0.358543	0.542762
ArtHe_07375	lipoate--protein ligase family protein	-0.839874	0.00151775	0.00795248
ArtHe_07380	thioesterase family protein	-0.348037	0.0423118	0.113194
ArtHe_07385	aldo/keto reductase	0.00387515	0.983995	0.994666
ArtHe_07390	SOS response-associated peptidase	0.623862	2.96743e-06	4.1722e-05
ArtHe_07395	hypothetical protein	#N/A	#N/A	#N/A
ArtHe_07400	TIGR00645 family protein	0.387147	0.385716	0.574277
ArtHe_07405	VOC family protein	0.489393	0.105642	0.226368
ArtHe_07410	hypothetical protein	0.253899	0.282745	0.463221
ArtHe_07415	translesion error-prone DNA polymerase V autoproteolytic subunit	-0.0960295	0.858773	0.932108
ArtHe_07420	Y-family DNA polymerase	-0.116184	0.706008	0.833551
ArtHe_07425	cupin domain-containing protein	1.54011	1.70025e-06	2.58467e-05
ArtHe_07430	Na+/H+ antiporter	0.283291	0.108103	0.229825
ArtHe_07435	GNAT family N-acetyltransferase	0.0540676	0.841678	0.925826
ArtHe_07440	HNH endonuclease	0.869812	1.06008e-05	0.000129031
ArtHe_07445	DUF1992 domain-containing protein	0.607238	0.186599	0.346948
ArtHe_07450	aldo/keto reductase	0.933362	0.00825854	0.0321095
ArtHe_07455	YbaK/EbsC family protein	0.553494	0.000820956	0.00496402
ArtHe_07460	aldo/keto reductase	0.690962	0.0185093	0.0601945
ArtHe_07465	CGNR zinc finger domain-containing protein	-0.0675551	0.833749	0.923101
ArtHe_07470	SDR family oxidoreductase	0.385044	0.092989	0.205035
ArtHe_07475	M15 family metallopeptidase	0.445087	0.345614	0.529483
ArtHe_07480	hypothetical protein	1.10363	0.0030376	0.0141755
ArtHe_07485	mandelate racemase/muconate lactonizing enzyme family protein	1.5022	1.25684e-06	1.99629e-05
ArtHe_07490	iron ABC transporter permease	1.86547	0.000323865	0.00230811
ArtHe_07495	extracellular solute-binding protein	1.36452	1.43953e-07	2.98177e-06
ArtHe_07500	ABC transporter ATP-binding protein	1.36634	5.19807e-06	6.84445e-05
ArtHe_07505	IclR family transcriptional regulator	0.619496	0.19443	0.358309
ArtHe_07510	hypothetical protein	1.36634	5.19807e-06	6.84445e-05
ArtHe_07515	VOC family protein	0.477569	0.238991	0.413535
ArtHe_07520	WYL domain-containing protein	0.904569	0.0103996	0.0387739
ArtHe_07525	serine/threonine protein phosphatase	0.402958	0.246526	0.422037
ArtHe_07530	aminoacyl-tRNA hydrolase	-0.160606	0.532103	0.696091
ArtHe_07535	FAD-dependent oxidoreductase	0.116006	0.761295	0.873532
ArtHe_07540	class 1b ribonucleoside-diphosphate reductase subunit beta	0.947089	0.00962944	0.0364007
ArtHe_07545	class 1b ribonucleoside-diphosphate reductase subunit alpha	0.113315	0.825886	0.918458
ArtHe_07550	class Ib ribonucleoside-diphosphate reductase assembly flavoprotein NrdI	1.33215	3.53237e-09	1.11711e-07
ArtHe_07555	glutaredoxin-like protein NrdH	0.910261	0.154194	0.301078
ArtHe_07560	LysR family transcriptional regulator	0.693673	0.0359385	0.0999955
ArtHe_07565	aromatic acid exporter family protein	-0.159103	0.562052	0.721744
ArtHe_07570	hypothetical protein	0.00298716	0.990759	0.997094
ArtHe_07575	DUF2183 domain-containing protein	0.160351	0.637009	0.777903
ArtHe_07580	acyl-CoA desaturase	0.465891	0.354021	0.537942
ArtHe_07585	patatin-like phospholipase family protein	1.24343	9.9653e-05	0.000880227
ArtHe_07590	MerR family transcriptional regulator	-0.0105021	0.961492	0.985002
ArtHe_07595	amino acid deaminase/aldolase	0.424626	0.0486127	0.1255
ArtHe_07600	FAD-binding protein	-0.337599	0.0948615	0.208415
ArtHe_07605	lysoplasmalogenase	-0.193876	0.429831	0.612563
ArtHe_07610	NUDIX domain-containing protein	-0.0632406	0.891496	0.946685
ArtHe_07615	tRNA-Ala	-1.2864	0.432769	0.614869
ArtHe_07620	tRNA-Ala	-0.236737	0.666457	0.801293
ArtHe_07625	ribosome silencing factor	0.0640231	0.731621	0.852716
ArtHe_07630	hypothetical protein	-0.494579	5.38911e-05	0.000515898
ArtHe_07635	nicotinate-nucleotide adenylyltransferase	-0.00278263	0.991387	0.997094
ArtHe_07640	hypothetical protein	0.0877062	0.843194	0.925826
ArtHe_07645	glutamate-5-semialdehyde dehydrogenase	-0.201714	0.263332	0.442258
ArtHe_07650	glutamate 5-kinase	-0.106615	0.329225	0.513928
ArtHe_07655	GTPase ObgE	-0.339408	0.0178972	0.0587398
ArtHe_07660	50S ribosomal protein L27	-0.36965	0.47122	0.650453
ArtHe_07665	50S ribosomal protein L21	-0.0920647	0.87482	0.940081
ArtHe_07670	Rne/Rng family ribonuclease	-0.407258	0.0281897	0.0829992
ArtHe_07675	vitamin K epoxide reductase family protein	-0.603647	0.160914	0.310023
ArtHe_07680	hypothetical protein	0.010379	0.943495	0.978061
ArtHe_07685	nucleoside-diphosphate kinase	0.15065	0.475094	0.654271
ArtHe_07690	DUF4233 domain-containing protein	1.23899	3.117e-05	0.000323766
ArtHe_07695	bifunctional folylpolyglutamate synthase/dihydrofolate synthase	1.29607	1.71621e-11	8.10507e-10
ArtHe_07700	isoleucine--tRNA ligase	-0.00470243	0.976367	0.991737
ArtHe_07705	SDR family oxidoreductase	-0.169913	0.325963	0.510486
ArtHe_07710	DUF559 domain-containing protein	-0.106525	0.68224	0.815494
ArtHe_07715	DUF488 family protein	0.252233	0.508852	0.678852
ArtHe_07720	valine--tRNA ligase	-0.849618	1.18246e-10	4.75941e-09
ArtHe_07725	nucleoside hydrolase	0.0386701	0.777486	0.887195
ArtHe_07730	MFS transporter	0.0926705	0.399228	0.586
ArtHe_07735	ribokinase	0.243918	0.540044	0.70314
ArtHe_07740	LuxR C-terminal-related transcriptional regulator	-0.257763	0.256939	0.434405
ArtHe_07745	disulfide bond formation protein DsbA	-0.554071	0.15647	0.30437
ArtHe_07750	ATP-dependent Clp protease ATP-binding subunit ClpX	0.23759	0.483584	0.659805
ArtHe_07755	ATP-dependent Clp protease proteolytic subunit	-0.146467	0.699584	0.829056
ArtHe_07760	ATP-dependent Clp protease proteolytic subunit	0.352085	0.212417	0.381725
ArtHe_07765	trigger factor	-0.893807	0.000932525	0.0055142
ArtHe_07770	tRNA-Pro	0.611226	0.0128042	0.0457243
ArtHe_07775	tRNA-Gly	3.3516	0.0206426	0.0652821
ArtHe_07780	Fpg/Nei family DNA glycosylase	-0.622183	0.00149925	0.00789054
ArtHe_07785	ribose-5-phosphate isomerase	-0.600808	0.00339012	0.0155743
ArtHe_07790	hypothetical protein	0.261943	0.226031	0.399103
ArtHe_07795	aminopeptidase N	-0.663803	1.65403e-05	0.000193993
ArtHe_07800	OsmC family protein	-0.0530857	0.730071	0.851469
ArtHe_07805	mechanosensitive ion channel family protein	-0.649578	4.42742e-05	0.000432009
ArtHe_07810	globin	-0.906508	4.21178e-08	1.00798e-06
ArtHe_07815	hypothetical protein	-0.581111	0.083763	0.189577
ArtHe_07820	acyl-CoA thioesterase	-0.391904	0.0523943	0.132463
ArtHe_07825	acyl-CoA thioesterase II	-0.274652	0.393638	0.582665
ArtHe_07830	energy-dependent translational throttle protein EttA	-0.694313	1.62675e-06	2.51461e-05
ArtHe_07835	hypothetical protein	0.267035	0.126819	0.261006
ArtHe_07840	single-stranded DNA-binding protein	-0.123693	0.708045	0.834852
ArtHe_07845	tRNA-Arg	0.177283	0.826532	0.918599
ArtHe_07850	DUF4397 domain-containing protein	0.0446335	0.91248	0.959011
ArtHe_07855	class F sortase	-0.520512	0.0945629	0.207909
ArtHe_07860	sigma-70 family RNA polymerase sigma factor	1.174	2.42098e-09	7.86706e-08
ArtHe_07865	anti-sigma factor	0.0448665	0.83485	0.923146
ArtHe_07870	M50 family metallopeptidase	-0.450187	0.0630369	0.153666
ArtHe_07875	DUF3224 domain-containing protein	-0.548078	0.00117493	0.00657439
ArtHe_07880	DUF2029 domain-containing protein	-1.00752	2.58757e-06	3.7106e-05
ArtHe_07885	polyprenol phosphomannose-dependent alpha 1,6 mannosyltransferase MptB	-0.511641	0.00743512	0.0294248
ArtHe_07890	hypothetical protein	-0.818484	0.00174814	0.00890921
ArtHe_07895	oligoribonuclease	0.355662	0.27539	0.454738
ArtHe_07900	tRNA-His	0.225658	0.446982	0.628935
ArtHe_07905	acyl-CoA dehydrogenase family protein	-0.550323	0.00332149	0.0152987
ArtHe_07910	peptide deformylase	-0.353106	0.179183	0.336692
ArtHe_07915	glyceraldehyde-3-phosphate dehydrogenase	-0.414429	0.211679	0.380785
ArtHe_07920	MFS transporter	-0.0909671	0.69393	0.825523
ArtHe_07930	peroxide stress protein YaaA	-0.255859	0.21373	0.383113
ArtHe_07935	reverse transcriptase-like protein	-0.364584	0.125752	0.259414
ArtHe_07940	C4-type zinc ribbon domain-containing protein	-0.125622	0.794196	0.898295
ArtHe_07945	Nif3-like dinuclear metal center hexameric protein	0.206882	0.232285	0.406097
ArtHe_07950	peptide-methionine (S)-S-oxide reductase MsrA	-0.0186827	0.961179	0.985002
ArtHe_07955	cysteine synthase A	0.674736	0.000263875	0.00197182
ArtHe_07960	serine O-acetyltransferase	0.773829	2.3414e-05	0.000259164
ArtHe_07965	NADP-dependent phosphogluconate dehydrogenase	-0.484791	0.00256272	0.0122664
ArtHe_07970	DUF2252 domain-containing protein	0.591259	0.0465259	0.121713
ArtHe_07975	cation:proton antiporter	0.478193	0.0283443	0.0832467
ArtHe_07980	class A beta-lactamase-related serine hydrolase	0.795056	0.0151883	0.052028
ArtHe_07985	tRNA-Val	-0.70917	0.439875	0.622363
ArtHe_07990	NAD-dependent protein deacetylase	-0.074022	0.808963	0.90703
ArtHe_07995	peroxiredoxin	-0.019819	0.941376	0.977604
ArtHe_08000	DUF3052 domain-containing protein	0.212015	0.0652613	0.157893
ArtHe_08005	pyruvate dehydrogenase (acetyl-transferring), homodimeric type	-0.0127968	0.949925	0.979347
ArtHe_08010	helix-turn-helix domain-containing protein	0.183735	0.498065	0.670287
ArtHe_08015	ACP S-malonyltransferase	0.0652774	0.856794	0.931366
ArtHe_08020	ketoacyl-ACP synthase III	-0.14104	0.708658	0.835296
ArtHe_08025	acyl carrier protein	0.256203	0.505553	0.675755
ArtHe_08030	beta-ketoacyl-ACP synthase II	0.31252	0.156132	0.304024
ArtHe_08035	transcriptional regulator	-0.0781369	0.725814	0.848179
ArtHe_08040	hypothetical protein	-0.472097	0.110286	0.232797
ArtHe_08045	DUF3145 domain-containing protein	-0.628628	0.057513	0.142555
ArtHe_08050	tyrosine recombinase XerC	0.704275	0.00619684	0.0252201
ArtHe_08055	FCD domain-containing protein	1.13357	0.000299051	0.00217503
ArtHe_08060	sugar ABC transporter substrate-binding protein	0.881223	0.00549169	0.0225918
ArtHe_08065	sugar ABC transporter permease	0.981436	0.0160855	0.0542327
ArtHe_08070	carbohydrate ABC transporter permease	1.09031	0.0278717	0.0824054
ArtHe_08075	mandelate racemase/muconate lactonizing enzyme family protein	0.519825	0.265577	0.443923
ArtHe_08080	SDR family oxidoreductase	0.395978	0.299764	0.481744
ArtHe_08085	dihydrodipicolinate synthase family protein	0.142111	0.786712	0.893521
ArtHe_08090	heme-binding protein	0.467164	0.397657	0.584198
ArtHe_08095	fucose isomerase	0.345593	0.224454	0.396913
ArtHe_08100	FGGY-family carbohydrate kinase	0.526006	0.10765	0.229283
ArtHe_08105	methylated-DNA--[protein]-cysteine S-methyltransferase	1.03001	0.0177318	0.0583699
ArtHe_08110	DNA-processing protein DprA	-0.528921	0.417915	0.601611
ArtHe_08115	YifB family Mg chelatase-like AAA ATPase	1.29214	0.00119054	0.00664079
ArtHe_08120	YraN family protein	0.335578	0.727386	0.849349
ArtHe_08125	C4-dicarboxylate ABC transporter	0.333906	0.211657	0.380785
ArtHe_08130	homoserine dehydrogenase	0.4941	0.270427	0.449907
ArtHe_08135	four-carbon acid sugar kinase family protein	0.0169913	0.967176	0.988581
ArtHe_08140	class II aldolase/adducin family protein	-0.511867	0.17244	0.326622
ArtHe_08145	DeoR/GlpR family DNA-binding transcription regulator	0.23579	0.538042	0.701673
ArtHe_08150	hypothetical protein	0.877465	1.05187e-07	2.31412e-06
ArtHe_08155	GNAT family N-acetyltransferase	0.25738	0.517278	0.684422
ArtHe_08160	DUF2469 domain-containing protein	0.361211	0.0513014	0.130618
ArtHe_08165	ribonuclease HII	-0.0632844	0.843245	0.925826
ArtHe_08170	signal peptidase I	-0.24374	0.351085	0.534857
ArtHe_08175	signal peptidase I	-0.333128	0.175103	0.330782
ArtHe_08180	50S ribosomal protein L19	0.111012	0.841788	0.925826
ArtHe_08185	tRNA (guanosine(37)-N1)-methyltransferase TrmD	-0.684808	0.0143665	0.0500354
ArtHe_08190	ribosome maturation factor RimM	-0.588843	0.024565	0.0744941
ArtHe_08195	RNA-binding protein	-0.704363	0.00450224	0.0193766
ArtHe_08200	30S ribosomal protein S16	-0.487823	0.256294	0.433521
ArtHe_08205	VOC family protein	-0.667312	9.18647e-05	0.000821679
ArtHe_08210	GNAT family N-acetyltransferase	0.0217518	0.940007	0.977246
ArtHe_08215	alpha/beta hydrolase	0.277687	0.209205	0.377678
ArtHe_08220	NUDIX domain-containing protein	0.0253705	0.949446	0.979347
ArtHe_08225	signal recognition particle protein	-0.506292	0.00361441	0.0164342
ArtHe_08230	P-II family nitrogen regulator	-5.06621	7.74243e-26	1.05476e-23
ArtHe_08235	ammonium transporter	-3.78027	3.21062e-36	8.74771e-34
ArtHe_08240	hypothetical protein	-5.06621	7.74243e-26	1.05476e-23
ArtHe_08245	signal recognition particle-docking protein FtsY	-0.708018	0.0321943	0.0919615
ArtHe_08250	MFS transporter	-0.539777	0.00126829	0.00695399
ArtHe_08255	glutamine amidotransferase	0.378558	0.0171226	0.0566806
ArtHe_08260	chromosome segregation protein SMC	-0.27321	0.580125	0.734902
ArtHe_08265	3-oxoacyl-ACP synthase III	0.10588	0.536954	0.700771
ArtHe_08270	alpha/beta fold hydrolase	-0.721348	0.00683547	0.0273883
ArtHe_08275	NAD-dependent epimerase/dehydratase family protein	0.0211336	0.942979	0.978047
ArtHe_08280	beta-lactamase family protein	0.0564473	0.680585	0.814128
ArtHe_08285	hypothetical protein	0.0714117	0.871756	0.939678
ArtHe_08290	bifunctional DNA-formamidopyrimidine glycosylase/DNA-(apurinic or apyrimidinic site) lyase	-0.0325227	0.888551	0.945994
ArtHe_08295	ribonuclease III	-0.290218	0.49172	0.667308
ArtHe_08300	50S ribosomal protein L32	-0.167219	0.764985	0.876885
ArtHe_08305	DUF177 domain-containing protein	0.48261	0.129095	0.264003
ArtHe_08310	YdcF family protein	-0.365134	0.336272	0.521258
ArtHe_08315	pantetheine-phosphate adenylyltransferase	-0.0685827	0.714287	0.839696
ArtHe_08320	aminotransferase class I/II-fold pyridoxal phosphate-dependent enzyme	-0.263458	0.295769	0.477708
ArtHe_08325	fused MFS/spermidine synthase	-0.345248	0.264672	0.443789
ArtHe_08330	16S rRNA (guanine(966)-N(2))-methyltransferase RsmD	-0.522271	0.0772865	0.178338
ArtHe_08335	ATP-dependent DNA helicase RecG	-0.0679848	0.793496	0.897944
ArtHe_08340	DAK2 domain-containing protein	-0.000453726	0.998235	0.999467
ArtHe_08345	UDP-N-acetylglucosamine 2-epimerase (non-hydrolyzing)	-0.84554	3.00845e-07	5.729e-06
ArtHe_08350	heparinase II/III family protein	0.0143152	0.980851	0.993685
ArtHe_08355	glycosyltransferase	0.00227609	0.994764	0.998146
ArtHe_08360	UDP-N-acetyl-D-mannosamine dehydrogenase	-0.14365	0.698932	0.829056
ArtHe_08365	glycosyltransferase	0.704974	0.1903	0.351614
ArtHe_08370	ABC transporter ATP-binding protein	0.714889	0.0789851	0.181001
ArtHe_08375	ABC transporter permease	0.71185	0.160963	0.310023
ArtHe_08380	glycosyltransferase family 4 protein	0.197955	0.39938	0.586
ArtHe_08385	glycosyltransferase family 4 protein	-0.0332244	0.902313	0.95289
ArtHe_08390	hypothetical protein	-0.299897	0.478504	0.656669
ArtHe_08395	LCP family protein	0.189695	0.485618	0.661561
ArtHe_08400	DUF3515 domain-containing protein	-0.637386	0.0544786	0.13637
ArtHe_08405	D-alanine--D-alanine ligase	-0.206341	0.420841	0.604224
ArtHe_08410	NAD(P)-dependent glycerol-3-phosphate dehydrogenase	-0.603381	7.53324e-06	9.63275e-05
ArtHe_08415	1-acyl-sn-glycerol-3-phosphate acyltransferase	-0.661619	0.00274207	0.0128942
ArtHe_08420	UDP-N-acetylglucosamine 1-carboxyvinyltransferase	-0.388421	0.22438	0.396913
ArtHe_08425	3-isopropylmalate dehydratase small subunit	-0.425156	0.117839	0.245089
ArtHe_08430	3-isopropylmalate dehydratase large subunit	-0.207148	0.146223	0.288857
ArtHe_08435	IclR family transcriptional regulator	0.336165	0.102354	0.220521
ArtHe_08440	ion channel	1.13176	0.00981423	0.0368871
ArtHe_08445	thiamine-phosphate kinase	0.231004	0.596616	0.748066
ArtHe_08450	DUF1697 domain-containing protein	0.752695	0.00158267	0.00821967
ArtHe_08455	glycosyltransferase	-0.370378	0.500112	0.671834
ArtHe_08460	tRNA-Glu	0.174445	0.840364	0.925826
ArtHe_08465	tRNA-Gln	-1.15148	0.105873	0.226724
ArtHe_08470	HAD family hydrolase	-0.935879	7.24386e-07	1.2395e-05
ArtHe_08475	glutamate--tRNA ligase	-0.823595	0.000494985	0.00329272
ArtHe_08480	hypothetical protein	-0.737747	8.25712e-06	0.000104453
ArtHe_08485	fumarylacetoacetate hydrolase family protein	-0.545987	0.000497482	0.00329272
ArtHe_08490	DUF5979 domain-containing protein	0.0747022	0.747041	0.864712
ArtHe_08495	5S ribosomal RNA	5.22552	0.00100245	0.00579229
ArtHe_08495	5S ribosomal RNA	3.15276	0.0519569	0.131828
ArtHe_08495	5S ribosomal RNA	2.39388	0.231366	0.405724
ArtHe_08495	5S ribosomal RNA	0.995482	0.0370721	0.102585
ArtHe_08495	5S ribosomal RNA	0.80382	0.513615	0.682217
ArtHe_08495	5S ribosomal RNA	0.80382	0.513615	0.682217
ArtHe_08500	23S ribosomal RNA	-0.552888	0.244239	0.419948
ArtHe_08505	16S ribosomal RNA	-1.18145	0.0337908	0.0955202
ArtHe_08510	MBL fold metallo-hydrolase	-0.162749	0.289419	0.47127
ArtHe_08515	branched-chain amino acid aminotransferase	-0.0726735	0.574926	0.731383
ArtHe_08520	3-isopropylmalate dehydrogenase	0.295858	0.330904	0.515645
ArtHe_08525	histidine kinase	-0.186582	0.257181	0.434606
ArtHe_08530	response regulator transcription factor	0.00987359	0.968457	0.988598
ArtHe_08535	MmcQ/YjbR family DNA-binding protein	0.5066	0.198505	0.363173
ArtHe_08540	ABC transporter ATP-binding protein	0.100019	0.712755	0.839009
ArtHe_08545	ABC transporter permease	0.240726	0.201171	0.367081
ArtHe_08550	hypothetical protein	0.692366	0.000158547	0.0012973
ArtHe_08555	methionine--tRNA ligase	-0.473152	4.41955e-05	0.000432009
ArtHe_08560	permease	-0.0412534	0.877179	0.940081
ArtHe_08565	ABC transporter ATP-binding protein	-0.0547846	0.859962	0.932108
ArtHe_08570	phosphoglycerate dehydrogenase	-0.602135	0.000386389	0.00268878
ArtHe_08575	ketol-acid reductoisomerase	0.00365303	0.983435	0.994384
ArtHe_08580	acetolactate synthase small subunit	0.0385067	0.957074	0.983191
ArtHe_08585	acetolactate synthase large subunit	-0.24463	0.549846	0.711566
ArtHe_08590	dihydroxy-acid dehydratase	-0.378472	0.00212573	0.0104866
ArtHe_08595	hypothetical protein	0.449913	0.261166	0.439663
ArtHe_08600	2-hydroxyacid dehydrogenase	-0.404593	0.307942	0.491541
ArtHe_08605	tRNA-Leu	-0.423686	0.399624	0.586115
ArtHe_08610	thioredoxin-dependent thiol peroxidase	0.264554	0.54135	0.70314
ArtHe_08615	MarR family winged helix-turn-helix transcriptional regulator	0.311508	0.546404	0.708664
ArtHe_08620	hypothetical protein	1.16809	0.0227332	0.0697754
ArtHe_08625	tRNA-Lys	0.421048	0.415105	0.598901
ArtHe_08625	tRNA-Lys	-0.0284113	0.959002	0.98372
ArtHe_08630	tRNA-Lys	0.421048	0.415105	0.598901
ArtHe_08630	tRNA-Lys	-0.0284113	0.959002	0.98372
ArtHe_08635	ABC transporter substrate-binding protein	1.14023	0.0167023	0.0557232
ArtHe_08640	ABC transporter permease	1.81346	0.000995209	0.00576928
ArtHe_08645	ABC transporter permease	2.2623	2.7143e-22	3.00439e-20
ArtHe_08650	ABC transporter ATP-binding protein	0.276759	0.404292	0.590273
ArtHe_08655	ABC transporter substrate-binding protein	-0.202541	0.560463	0.720185
ArtHe_08660	malate:quinone oxidoreductase	-0.516585	0.180365	0.338017
ArtHe_08665	efflux RND transporter permease subunit	-0.371974	0.000255684	0.00191871
ArtHe_08670	LLM class flavin-dependent oxidoreductase	-0.762287	0.0673674	0.161663
ArtHe_08675	MarR family winged helix-turn-helix transcriptional regulator	0.246251	0.0355892	0.0994141
ArtHe_08680	oxidoreductase	0.144273	0.626246	0.770731
ArtHe_08685	MFS transporter	-0.18946	0.337964	0.522691
ArtHe_08690	M20/M25/M40 family metallo-hydrolase	-0.184257	0.370203	0.55609
ArtHe_08695	NUDIX hydrolase	0.627753	0.000741506	0.00457563
ArtHe_08700	Lrp/AsnC family transcriptional regulator	0.0446235	0.831876	0.921359
ArtHe_08705	thiamine pyrophosphate-dependent enzyme	-5.43205	3.54488e-07	6.60841e-06
ArtHe_08710	alpha-ketoacid dehydrogenase subunit beta	-5.50029	2.74935e-07	5.2826e-06
ArtHe_08715	biotin attachment protein	-3.48807	5.10283e-07	9.17474e-06
ArtHe_08720	alpha/beta hydrolase	-3.41967	1.33865e-07	2.80561e-06
ArtHe_08725	serine/threonine protein kinase	-0.759527	0.083556	0.189351
ArtHe_08730	hypothetical protein	1.45963	0.00882347	0.0338383
ArtHe_08735	ABC transporter ATP-binding protein	2.25159	1.29524e-08	3.5021e-07
ArtHe_08740	ABC transporter permease	1.66233	9.52895e-11	3.97077e-09
ArtHe_08745	ABC transporter permease	1.4145	7.34194e-07	1.25025e-05
ArtHe_08750	ABC transporter substrate-binding protein	1.33316	1.19031e-07	2.50958e-06
ArtHe_08755	MFS transporter	-0.634076	0.00110962	0.00626838
ArtHe_08760	SMC family ATPase	-0.442707	0.402698	0.588674
ArtHe_08765	exonuclease SbcCD subunit D	-0.683755	0.00177967	0.00903241
ArtHe_08770	aquaporin	-0.872431	0.00125399	0.00689693
ArtHe_08775	ADP-ribosylglycohydrolase family protein	0.0420386	0.836876	0.924584
ArtHe_08780	exonuclease	-0.671582	0.0914879	0.202514
ArtHe_08785	DedA family protein	-0.615782	0.155116	0.302378
ArtHe_08790	RdgB/HAM1 family non-canonical purine NTP pyrophosphatase	-0.568362	0.157198	0.305184
ArtHe_08795	ribonuclease PH	-0.739809	0.00066223	0.0041589
ArtHe_08800	MBL fold metallo-hydrolase	-0.0725096	0.734917	0.854823
ArtHe_08805	glutamate racemase	0.903748	4.45728e-06	5.98018e-05
ArtHe_08810	DUF2017 domain-containing protein	-0.55835	0.286282	0.467071
ArtHe_08815	ATP-dependent Clp protease adapter ClpS	-0.0747787	0.71765	0.842683
ArtHe_08820	nicotinate phosphoribosyltransferase	-0.491924	2.26955e-05	0.000252791
ArtHe_08825	nicotinamidase	-0.501605	0.0107798	0.0399395
ArtHe_08830	DEAD/DEAH box helicase	-0.802349	0.00463448	0.0197537
ArtHe_08835	MFS transporter	-0.712779	0.0342537	0.0963675
ArtHe_08840	DUF3039 domain-containing protein	-0.283713	0.0213869	0.0670374
ArtHe_08845	transporter	0.46928	0.0949678	0.208415
ArtHe_08850	ABC transporter ATP-binding protein	0.694396	0.000441846	0.00299812
ArtHe_08855	tetratricopeptide repeat protein	-0.098672	0.39686	0.584153
ArtHe_08860	hypothetical protein	-0.859035	5.55299e-19	4.91718e-17
ArtHe_08865	AI-2E family transporter	-0.175679	0.297886	0.479815
ArtHe_08870	hypothetical protein	0.206952	0.360793	0.545425
ArtHe_08875	endonuclease NucS	-0.26038	0.400977	0.587371
ArtHe_08880	cold-shock protein	0.27894	0.79529	0.898427
ArtHe_08885	UDP-N-acetylglucosamine 1-carboxyvinyltransferase	0.189997	0.272025	0.451717
ArtHe_08890	DUF2550 domain-containing protein	0.473023	0.00270453	0.0127726
ArtHe_08895	F0F1 ATP synthase subunit epsilon	0.472582	0.138249	0.277123
ArtHe_08900	F0F1 ATP synthase subunit beta	0.458227	0.0324177	0.0923018
ArtHe_08905	F0F1 ATP synthase subunit gamma	0.45595	0.0589758	0.145773
ArtHe_08910	F0F1 ATP synthase subunit alpha	0.158998	0.466033	0.645557
ArtHe_08915	F0F1 ATP synthase subunit delta	-0.158256	0.618661	0.764051
ArtHe_08920	F0F1 ATP synthase subunit B	-0.358086	0.10408	0.223426
ArtHe_08925	ATP synthase F0 subunit C	-0.486888	0.187049	0.347236
ArtHe_08930	F0F1 ATP synthase subunit A	-1.09266	0.119847	0.248536
ArtHe_08935	AtpZ/AtpI family protein	0.155661	0.901615	0.952437
ArtHe_08940	hypothetical protein	-0.258576	0.492724	0.668158
ArtHe_08945	UDP-phosphate glycosyltransferase	-0.408897	0.00373806	0.0168665
ArtHe_08950	polysaccharide biosynthesis protein	-0.194684	0.029603	0.0861577
ArtHe_08955	glycosyltransferase	0.0504401	0.858621	0.932108
ArtHe_08960	glycosyltransferase	-0.586415	0.0512423	0.130576
ArtHe_08965	NAD-dependent epimerase/dehydratase family protein	-0.606998	0.00447401	0.0192965
ArtHe_08970	L-threonylcarbamoyladenylate synthase	-0.190089	0.575398	0.731436
ArtHe_08975	peptide chain release factor N(5)-glutamine methyltransferase	0.183535	0.597654	0.748547
ArtHe_08980	peptide chain release factor 1	-0.00650131	0.968989	0.988598
ArtHe_08985	transcription termination factor Rho	-0.346191	0.169716	0.322843
ArtHe_08990	homoserine kinase	-0.237902	0.245417	0.421361
ArtHe_08995	threonine synthase	-0.436384	0.086337	0.194039
ArtHe_09000	homoserine dehydrogenase	-0.244493	0.393819	0.582665
ArtHe_09005	diaminopimelate decarboxylase	-0.646174	0.00161722	0.008338
ArtHe_09010	arginine--tRNA ligase	-0.545931	0.0072617	0.028908
ArtHe_09015	hypothetical protein	-0.51764	0.201432	0.367081
ArtHe_09020	FAD:protein FMN transferase	-0.472878	0.0415566	0.111764
ArtHe_09025	FAD-dependent oxidoreductase	-0.576081	0.00353289	0.0161465
ArtHe_09030	tRNA-Arg	-0.142087	0.727534	0.849349
ArtHe_09035	hypothetical protein	1.0983	0.0225078	0.0693501
ArtHe_09040	ABC transporter permease	-0.470234	0.0454707	0.11958
ArtHe_09045	ABC transporter ATP-binding protein	-0.497896	0.0676607	0.162038
ArtHe_09050	secretion protein HlyD	0.00445069	0.991463	0.997094
ArtHe_09055	pyruvate dehydrogenase	-0.233636	0.273506	0.453041
ArtHe_09060	helix-turn-helix domain-containing protein	0.286636	0.217141	0.387189
ArtHe_09065	hypothetical protein	-0.404226	0.723476	0.846844
ArtHe_09070	WYL domain-containing protein	0.461609	0.237198	0.411236
ArtHe_09075	ATP-dependent RNA helicase HrpA	-0.661355	3.80422e-06	5.20252e-05
ArtHe_09080	HIT family protein	-0.313714	0.170168	0.323356
ArtHe_09085	sulfurtransferase	-0.734349	0.0288859	0.084487
ArtHe_09090	MBL fold metallo-hydrolase	-0.0944056	0.553333	0.714629
ArtHe_09095	transcriptional repressor	-0.163681	0.615782	0.762469
ArtHe_09100	metal ABC transporter permease	-0.715016	0.000176693	0.00141274
ArtHe_09105	ATP-binding cassette domain-containing protein	-0.40679	0.0918135	0.202872
ArtHe_09110	zinc ABC transporter substrate-binding protein	-0.279318	0.336875	0.521737
ArtHe_09115	hemolysin family protein	0.355819	0.319053	0.504052
ArtHe_09120	hemolysin family protein	-0.0767458	0.686303	0.818756
ArtHe_09125	multifunctional oxoglutarate decarboxylase/oxoglutarate dehydrogenase thiamine pyrophosphate-binding subunit/dihydrolipoyllysine-residue succinyltransferase subunit	-0.455153	0.0131878	0.0466646
ArtHe_09130	GDSL-type esterase/lipase family protein	0.520461	0.0199608	0.0635801
ArtHe_09135	zinc-binding dehydrogenase	0.152672	0.760691	0.873532
ArtHe_09140	mycothiol system anti-sigma-R factor	0.25878	0.348902	0.533137
ArtHe_09145	sigma-70 family RNA polymerase sigma factor	0.195041	0.25216	0.428781
ArtHe_09150	DoxX family membrane protein	-0.595559	0.0217137	0.067737
ArtHe_09155	3-phosphoshikimate 1-carboxyvinyltransferase	-0.696014	2.48808e-07	4.84219e-06
ArtHe_09160	ribosome small subunit-dependent GTPase A	-0.570169	3.32585e-06	4.58371e-05
ArtHe_09165	histidinol-phosphatase	0.154342	0.49355	0.668767
ArtHe_09170	class I SAM-dependent methyltransferase	0.538039	0.0383217	0.105355
ArtHe_09175	YbdK family carboxylate-amine ligase	1.0014	2.87212e-05	0.00030277
ArtHe_09180	glutamate--cysteine ligase	-0.474742	0.0201012	0.0639126
ArtHe_09185	alpha-glucosidase	0.189862	0.555934	0.716564
ArtHe_09190	DUF1269 domain-containing protein	-0.498876	0.455807	0.637122
ArtHe_09195	hypothetical protein	-0.597234	0.000807932	0.00490857
ArtHe_09200	uracil-DNA glycosylase	-0.36545	0.613714	0.761125
ArtHe_09205	DUF6507 family protein	-0.911725	0.00262422	0.0125101
ArtHe_09210	hypothetical protein	-1.0092	1.17862e-05	0.000141995
ArtHe_09215	hypothetical protein	-0.326895	0.0180056	0.0588882
ArtHe_09225	hypothetical protein	0.100745	0.732529	0.852931
ArtHe_09230	SsrA-binding protein SmpB	0.252649	0.559096	0.719331
ArtHe_09235	M23 family metallopeptidase	0.100745	0.732529	0.852931
ArtHe_09240	permease-like cell division protein FtsX	0.0833185	0.843449	0.925826
ArtHe_09245	cell division ATP-binding protein FtsE	0.666563	0.075037	0.174512
ArtHe_09250	SDR family oxidoreductase	1.05864	1.55277e-20	1.57141e-18
ArtHe_09255	acyltransferase	0.0792508	0.788438	0.894506
ArtHe_09260	peptide chain release factor 2	0.0579092	0.588131	0.742131
ArtHe_09265	hypothetical protein	-0.194906	0.52054	0.686175
ArtHe_09270	pilus assembly protein TadG-related protein	0.130598	0.709099	0.835539
ArtHe_09275	hypothetical protein	0.130094	0.620044	0.765225
ArtHe_09280	pilus assembly protein	-0.0656292	0.883606	0.943828
ArtHe_09285	hypothetical protein	0.197836	0.532814	0.696651
ArtHe_09290	type II secretion system F family protein	0.0432113	0.915499	0.961085
ArtHe_09295	type II secretion system F family protein	0.337688	0.340729	0.52518
ArtHe_09300	Flp pilus assembly complex ATPase component TadA	1.15736	6.29991e-09	1.89104e-07
ArtHe_09305	acyltransferase	0.244808	0.673204	0.808014
ArtHe_09310	hypothetical protein	-0.0178439	0.942681	0.978024
ArtHe_09315	lysozyme M1	-0.268301	0.460536	0.641448
ArtHe_09320	glucose-1-phosphate thymidylyltransferase RfbA	-0.486115	0.411114	0.596301
ArtHe_09325	dTDP-glucose 4,6-dehydratase	-0.694522	0.0675659	0.161965
ArtHe_09330	bifunctional dTDP-4-dehydrorhamnose 3,5-epimerase family protein/NAD(P)-dependent oxidoreductase	-0.72435	0.0246921	0.0747515
ArtHe_09335	glycosyltransferase family 2 protein	-0.32107	0.148921	0.293044
ArtHe_09340	DUF2304 domain-containing protein	-0.0851509	0.897288	0.950133
ArtHe_09345	glycosyltransferase family 2 protein	0.259976	0.324667	0.509104
ArtHe_09350	glycosyltransferase	-0.269147	0.496244	0.669853
ArtHe_09355	glycosyltransferase	-0.982298	2.75827e-05	0.000293387
ArtHe_09360	glycosyltransferase family 2 protein	-0.445463	0.169552	0.322843
ArtHe_09365	hypothetical protein	-0.494927	0.141053	0.280623
ArtHe_09370	hypothetical protein	0.0721915	0.735907	0.855177
ArtHe_09375	ABC transporter ATP-binding protein	0.943323	0.000212574	0.00164397
ArtHe_09380	ABC transporter permease	0.334445	0.456428	0.637739
ArtHe_09385	glycosyltransferase	-0.386952	0.0889713	0.198324
ArtHe_09390	UDP-galactopyranose mutase	-0.473002	0.278145	0.457376
ArtHe_09395	acyltransferase	-0.353482	0.236452	0.410345
ArtHe_09400	FHA domain-containing protein	1.20759	1.22434e-10	4.8726e-09
ArtHe_09405	hypothetical protein	-0.0116825	0.983234	0.994384
ArtHe_09410	WhiB family transcriptional regulator	0.595682	0.096933	0.211941
ArtHe_09415	PAS domain-containing sensor histidine kinase	-0.142957	0.756464	0.869934
ArtHe_09420	NAD-glutamate dehydrogenase	-0.289727	0.1369	0.274887
ArtHe_09425	chromosome partitioning protein	0.21268	0.438849	0.622259
ArtHe_09430	SAF domain-containing protein	0.948015	0.0341752	0.0962994
ArtHe_09435	helix-turn-helix domain-containing protein	0.429941	0.0671461	0.161351
ArtHe_09440	hypothetical protein	0.60264	0.00690944	0.0276222
ArtHe_09445	LysM peptidoglycan-binding domain-containing protein	0.983991	0.0308893	0.0890023
ArtHe_09450	Rv3235 family protein	0.0039666	0.991395	0.997094
ArtHe_09455	preprotein translocase subunit SecA	-0.522103	0.00048694	0.00325423
ArtHe_09460	winged helix DNA-binding domain-containing protein	-0.245888	0.128422	0.263166
ArtHe_09465	ribosome-associated translation inhibitor RaiA	-1.00507	2.12027e-05	0.000238413
ArtHe_09470	ComF family protein	0.119953	0.799794	0.900753
ArtHe_09475	LpqB family beta-propeller domain-containing protein	0.331091	0.230924	0.405318
ArtHe_09480	MtrAB system histidine kinase MtrB	-0.303011	0.312649	0.497485
ArtHe_09485	MtrAB system response regulator MtrA	0.00659	0.977179	0.992022
ArtHe_09490	glycerophosphoryl diester phosphodiesterase membrane domain-containing protein	-0.0169739	0.959928	0.984153
ArtHe_09495	DUF4129 domain-containing protein	-0.503022	0.0434313	0.115825
ArtHe_09500	DUF4350 domain-containing protein	-0.731925	0.000317814	0.00228245
ArtHe_09505	MoxR family ATPase	-0.419145	0.0263862	0.0790262
ArtHe_09510	DUF58 domain-containing protein	-0.591319	0.0615219	0.150699
ArtHe_09515	DUF4166 domain-containing protein	0.505345	0.0156839	0.0532622
ArtHe_09520	hypothetical protein	-0.21468	0.657372	0.794951
ArtHe_09525	chorismate mutase	-0.22586	0.450918	0.633037
ArtHe_09530	tRNA 2-thiouridine(34) synthase MnmA	-0.371198	0.180882	0.338807
ArtHe_09535	cysteine desulfurase	-0.0370442	0.900299	0.952183
ArtHe_09540	J domain-containing protein	0.428778	0.331913	0.516762
ArtHe_09545	tRNA (cytidine(34)-2'-O)-methyltransferase	-0.11455	0.703605	0.831994
ArtHe_09550	methyltransferase domain-containing protein	-0.584564	0.00274484	0.0128942
ArtHe_09555	PIG-L family deacetylase	-0.622539	0.016679	0.0557232
ArtHe_09560	electron transfer flavoprotein subunit alpha/FixB family protein	-0.719425	0.0072719	0.028908
ArtHe_09565	electron transfer flavoprotein subunit beta/FixAfamily protein	-0.433818	0.0045906	0.0195902
ArtHe_09570	trypsin-like peptidase domain-containing protein	-0.358333	0.0367247	0.101863
ArtHe_09575	TPM domain-containing protein	0.256031	0.0221259	0.0686251
ArtHe_09580	PspA/IM30 family protein	-0.335514	0.114556	0.239952
ArtHe_09585	DUF6328 family protein	0.474871	0.0511577	0.130487
ArtHe_09590	tRNA-Met	1.45389	0.394895	0.583529
ArtHe_09590	tRNA-Met	-0.674113	0.222993	0.39528
ArtHe_09595	UPF0182 family protein	-0.626796	0.0501039	0.12888
ArtHe_09600	PDZ domain-containing protein	-0.560553	0.0263344	0.0789809
ArtHe_09605	zinc-dependent metalloprotease	0.242355	0.367144	0.552895
ArtHe_09610	M48 family metallopeptidase	0.386888	0.112125	0.236117
ArtHe_09615	ThiF family adenylyltransferase	0.133654	0.721246	0.845351
ArtHe_09620	ATP-dependent DNA helicase UvrD2	-0.504792	0.055802	0.138702
ArtHe_09625	NAD(+) diphosphatase	-0.487637	0.000291155	0.00213957
ArtHe_09630	macrolide 2'-phosphotransferase	0.288889	0.0298414	0.0867089
ArtHe_09635	MFS transporter	-0.390015	0.280468	0.460342
ArtHe_09640	MarR family transcriptional regulator	0.37096	0.459297	0.640484
ArtHe_09645	GntR family transcriptional regulator	1.05747	2.65773e-05	0.000287003
ArtHe_09650	ABC transporter ATP-binding protein	0.249174	0.275374	0.454738
ArtHe_09655	hypothetical protein	0.0390557	0.843575	0.925826
ArtHe_09660	ATP-dependent helicase	-0.264373	0.492415	0.667995
ArtHe_09665	ATP-dependent helicase	-0.153444	0.578342	0.734223
ArtHe_09670	MGMT family protein	0.152844	0.270951	0.450356
ArtHe_09675	3'-5' exonuclease	0.265513	0.066911	0.161004
ArtHe_09680	ATP-binding cassette domain-containing protein	-0.122784	0.540209	0.70314
ArtHe_09685	ABC transporter permease	-0.87031	0.0041623	0.0182914
ArtHe_09690	MetQ/NlpA family ABC transporter substrate-binding protein	-0.491686	0.0544393	0.136368
ArtHe_09695	ABC transporter ATP-binding protein	1.11786	0.000208523	0.00162192
ArtHe_09700	ABC transporter permease	0.0556871	0.820993	0.916049
ArtHe_09705	glutamate-1-semialdehyde 2,1-aminomutase	-1.26542	1.89508e-06	2.82033e-05
ArtHe_09710	porphobilinogen synthase	-1.48877	5.43911e-10	1.96585e-08
ArtHe_09715	uroporphyrinogen-III synthase	-1.26788	1.25262e-05	0.0001504
ArtHe_09720	hydroxymethylbilane synthase	-1.57346	3.3164e-05	0.000340484
ArtHe_09725	ferrochelatase	-1.3284	1.82071e-05	0.000210064
ArtHe_09730	chlorite dismutase family protein	-0.471555	0.189322	0.350355
ArtHe_09735	protoporphyrinogen oxidase	-0.732335	0.0467243	0.122135
ArtHe_09740	uroporphyrinogen decarboxylase	-0.670996	7.46194e-05	0.00068472
ArtHe_09745	glutamyl-tRNA reductase	-0.427814	0.178612	0.335797
ArtHe_09750	molybdopterin-synthase adenylyltransferase MoeB	0.146908	0.282662	0.463221
ArtHe_09755	TetR/AcrR family transcriptional regulator	0.395562	0.21878	0.389016
ArtHe_09760	DUF3107 domain-containing protein	0.342185	0.214451	0.383998
ArtHe_09765	hypothetical protein	0.0776389	0.678918	0.813232
ArtHe_09770	SGNH/GDSL hydrolase family protein	0.113328	0.5101	0.679749
ArtHe_09775	ferritin-like domain-containing protein	0.305555	0.349957	0.534058
ArtHe_09780	DEAD/DEAH box helicase	-1.2183	1.09242e-07	2.35964e-06
ArtHe_09785	site-specific DNA-methyltransferase	-0.963985	0.00627571	0.0254491
ArtHe_09790	putative transporter small subunit	-0.557739	0.222956	0.39528
ArtHe_09795	sodium:solute symporter family protein	-0.675647	0.244092	0.4199
ArtHe_09800	PHP domain-containing protein	0.080385	0.734523	0.854823
ArtHe_09805	aminopeptidase P family protein	-0.604185	0.00143826	0.00767218
ArtHe_09810	ECF transporter S component	0.261709	0.16325	0.313293
ArtHe_09815	CBS domain-containing protein	0.309865	0.324034	0.50897
ArtHe_09820	DUF1003 domain-containing protein	-0.104538	0.751902	0.867203
ArtHe_09825	Mrp/NBP35 family ATP-binding protein	-0.440809	0.25619	0.433521
ArtHe_09830	Sec-independent protein translocase TatB	-0.0289218	0.864524	0.935006
ArtHe_09835	anti-sigma factor	-0.0575271	0.842604	0.925826
ArtHe_09840	RNA polymerase sigma factor SigE	0.0172422	0.952814	0.981095
ArtHe_09845	O-methyltransferase	0.620858	0.00336874	0.0154962
ArtHe_09850	leucyl aminopeptidase family protein	-0.500491	0.0730437	0.171259
ArtHe_09855	DUF3117 domain-containing protein	-0.467645	0.0475369	0.123352
ArtHe_09860	DNA-3-methyladenine glycosylase I	-0.00103326	0.996046	0.998349
ArtHe_09865	DivIVA domain-containing protein	-0.316381	0.530775	0.695436
ArtHe_09870	TIGR00730 family Rossman fold protein	-0.380665	0.0045391	0.0194879
ArtHe_09875	amino acid ABC transporter ATP-binding protein	0.108747	0.6086	0.756713
ArtHe_09880	glutamate ABC transporter substrate-binding protein	-0.0425362	0.91992	0.96401
ArtHe_09885	amino acid ABC transporter permease	0.238484	0.650406	0.789992
ArtHe_09890	amino acid ABC transporter permease	0.389818	0.234634	0.408993
ArtHe_09895	succinyl-diaminopimelate desuccinylase	-0.714966	0.00212087	0.0104772
ArtHe_09900	2,3,4,5-tetrahydropyridine-2,6-dicarboxylate N-succinyltransferase	-0.80792	6.34577e-06	8.20318e-05
ArtHe_09905	hypothetical protein	-1.08645	1.88697e-07	3.77607e-06
ArtHe_09910	UDP-glucose 4-epimerase GalE	-0.428599	0.0420035	0.112624
ArtHe_09915	citrate synthase	-0.98872	0.0472404	0.123033
ArtHe_09920	succinyldiaminopimelate transaminase	-0.539989	0.00812564	0.0316971
ArtHe_09925	ferredoxin family protein	0.165778	0.659291	0.795913
ArtHe_09930	hypothetical protein	0.516475	0.283722	0.463963
ArtHe_09935	winged helix-turn-helix domain-containing protein	0.623323	0.0216275	0.0675524
ArtHe_09940	hypothetical protein	-1.08915	0.000647959	0.0040765
ArtHe_09945	translational GTPase TypA	-1.11212	0.00204103	0.0101536
ArtHe_09950	ABC transporter ATP-binding protein	0.684961	0.0979139	0.213291
ArtHe_09955	PH domain-containing protein	-0.767987	0.0130048	0.0462479
ArtHe_09960	ABC transporter permease	0.306247	0.122624	0.253403
ArtHe_09965	ABC transporter permease	0.0852285	0.837997	0.925245
[truncated: 1,575 more rows]

## Sheet: PEG35 vs. PEG0
Gene ID	Product	Log2FC	pvalue	padj	Table S7. Whole PEG35 vs PEG0 Arthrobacter sp. Helios transcriptomic results.
ArtHe_00005	SRPBCC domain-containing protein	0.431838	0.308056	0.416146
ArtHe_00010	FAD-binding oxidoreductase	0.596952	0.043971	0.0862608
ArtHe_00015	glycoside hydrolase family 13 protein	-0.381241	0.10132	0.169762
ArtHe_00020	hypothetical protein	-0.26661	0.551035	0.652329
ArtHe_00025	DUF4032 domain-containing protein	0.457283	0.0607743	0.113296
ArtHe_00030	sn-glycerol-3-phosphate ABC transporter ATP-binding protein UgpC	0.529513	0.0284776	0.0594388
ArtHe_00035	trehalose-phosphatase	-0.0705018	0.740504	0.810026
ArtHe_00040	trehalose-6-phosphate synthase	0.148592	0.353286	0.461409
ArtHe_00045	DsbA family protein	-0.448086	0.332559	0.441336
ArtHe_00050	tRNA-Thr	-0.517834	0.318335	0.427747
ArtHe_00055	MFS transporter	-0.556447	0.0712278	0.128694
ArtHe_00060	DUF2975 domain-containing protein	1.71773	0.00327986	0.00934615
ArtHe_00065	helix-turn-helix transcriptional regulator	0.297381	0.374722	0.482642
ArtHe_00070	DMT family transporter	-0.560846	0.0170097	0.0386703
ArtHe_00075	PLP-dependent aminotransferase family protein	1.1603	0.000382315	0.00143754
ArtHe_00080	TetR/AcrR family transcriptional regulator	1.8671	1.43858e-11	1.73315e-10
ArtHe_00085	amidohydrolase family protein	5.19568	5.99149e-98	1.63245e-95
ArtHe_00090	ABC transporter substrate-binding protein	5.19345	5.04209e-72	8.92954e-70
ArtHe_00095	ABC transporter permease	4.8516	6.46035e-24	2.17929e-22
ArtHe_00100	ABC transporter permease	4.23746	9.07633e-43	6.56089e-41
ArtHe_00105	ABC transporter ATP-binding protein	4.93865	2.05062e-30	1.03761e-28
ArtHe_00110	FAD-binding oxidoreductase	4.00588	2.72389e-37	1.72286e-35
ArtHe_00115	hypothetical protein	0.563331	0.163195	0.250449
ArtHe_00120	GntR family transcriptional regulator	0.660828	0.00146752	0.00463688
ArtHe_00125	hydroxymethylglutaryl-CoA lyase	-0.0323098	0.954483	0.968906
ArtHe_00130	CoA transferase	-0.459035	0.0785195	0.139197
ArtHe_00135	hydantoinase/oxoprolinase family protein	-0.102668	0.735618	0.807909
ArtHe_00140	hydantoinase B/oxoprolinase family protein	0.926624	0.0216034	0.0471759
ArtHe_00145	isochorismatase family protein	-0.22106	0.556352	0.657743
ArtHe_00150	transporter substrate-binding domain-containing protein	-4.22457	5.16424e-56	6.53277e-54
ArtHe_00155	LysE family translocator	0.24384	0.436727	0.543149
ArtHe_00160	hypothetical protein	0.860281	3.71095e-06	2.12689e-05
ArtHe_00165	hypothetical protein	-2.58177	2.10725e-30	1.05125e-28
ArtHe_00170	TetR/AcrR family transcriptional regulator	0.150505	0.498603	0.602954
ArtHe_00175	ABC transporter substrate-binding protein	3.01433	3.79089e-24	1.3164e-22
ArtHe_00180	ABC transporter permease	2.54311	1.32821e-23	4.31607e-22
ArtHe_00185	dipeptide/oligopeptide/nickel ABC transporter permease/ATP-binding protein	2.72649	4.84696e-42	3.30153e-40
ArtHe_00190	ATP-binding cassette domain-containing protein	2.36237	4.40518e-36	2.6902e-34
ArtHe_00195	multidrug effflux MFS transporter	1.04986	0.0020381	0.00621789
ArtHe_00200	alpha/beta hydrolase	1.34779	1.13895e-07	8.42206e-07
ArtHe_00205	alpha/beta hydrolase	1.51715	2.10981e-06	1.25807e-05
ArtHe_00210	SDR family oxidoreductase	1.87057	4.17949e-06	2.3724e-05
ArtHe_00215	polyketide biosynthesis methyltransferase	1.19204	1.9615e-05	9.92519e-05
ArtHe_00220	alpha/beta fold hydrolase	1.6524	4.03338e-06	2.30423e-05
ArtHe_00225	aryldialkylphosphatase	1.13436	1.42453e-06	8.61037e-06
ArtHe_00230	hypothetical protein	1.46377	3.25373e-09	2.97796e-08
ArtHe_00235	molybdenum cofactor biosynthesis F family protein	1.24074	0.00534287	0.0141756
ArtHe_00240	aldo/keto reductase	1.55636	2.4759e-14	4.04131e-13
ArtHe_00245	amidohydrolase family protein	1.40801	3.06863e-10	3.23485e-09
ArtHe_00250	zinc-binding dehydrogenase	2.11981	2.68699e-18	6.18007e-17
ArtHe_00255	aldo/keto reductase	1.2893	3.83077e-08	3.0287e-07
ArtHe_00260	amidohydrolase	0.613468	0.023255	0.0502052
ArtHe_00265	hypothetical protein	-0.618936	9.65428e-06	5.22068e-05
ArtHe_00270	hypothetical protein	2.29875	0.000256479	0.00100492
ArtHe_00275	Na+/H+ antiporter NhaA	0.308384	0.0198413	0.0440062
ArtHe_00280	RNA-binding S4 domain-containing protein	0.288101	0.260112	0.364075
ArtHe_00285	HNH endonuclease	0.794903	1.08842e-05	5.77122e-05
ArtHe_00290	DUF1540 domain-containing protein	0.749314	0.0244337	0.052204
ArtHe_00295	hypothetical protein	1.11794	0.00106194	0.00348924
ArtHe_00300	cell division protein ZapE	1.61488	3.41163e-11	3.92337e-10
ArtHe_00305	tripartite tricarboxylate transporter permease	1.20909	3.20226e-05	0.000154109
ArtHe_00310	tripartite tricarboxylate transporter TctB family protein	1.13156	0.00171667	0.0053525
ArtHe_00315	tripartite tricarboxylate transporter substrate binding protein	1.73895	6.28296e-10	6.43187e-09
ArtHe_00320	FAD-dependent tricarballylate dehydrogenase TcuA	1.83744	2.80426e-11	3.26733e-10
ArtHe_00325	GntR family transcriptional regulator	0.618741	0.0003513	0.0013351
ArtHe_00330	hypothetical protein	-0.202834	0.654953	0.740927
ArtHe_00335	DoxX family protein	-0.845184	4.14526e-06	2.35674e-05
ArtHe_00340	lamin tail domain-containing protein	1.20639	3.24723e-05	0.00015585
ArtHe_00345	aldo/keto reductase	-0.840224	0.000204324	0.000819612
ArtHe_00350	CHAD domain-containing protein	0.17731	0.641189	0.732137
ArtHe_00355	MFS transporter	-0.0467106	0.895679	0.925861
ArtHe_00360	LLM class flavin-dependent oxidoreductase	-0.250013	0.25898	0.362876
ArtHe_00365	peptidoglycan bridge formation glycyltransferaseFemA/FemB family protein	-0.499314	0.231002	0.331851
ArtHe_00370	threonine/serine exporter family protein	-0.378033	0.0139757	0.0326745
ArtHe_00375	siderophore-interacting protein	0.721796	0.00200182	0.00613361
ArtHe_00380	uracil-DNA glycosylase	0.325542	0.0335961	0.0687449
ArtHe_00385	DUF3263 domain-containing protein	1.33197	0.0182968	0.0411735
ArtHe_00390	LytR C-terminal domain-containing protein	0.891066	0.0383076	0.0770065
ArtHe_00395	cold-shock protein	0.957205	0.00131874	0.00422331
ArtHe_00400	NINE protein	-0.248491	0.421472	0.528257
ArtHe_00405	chaperonin GroEL	0.728736	0.0234359	0.050462
ArtHe_00410	WXG100 family type VII secretion target	-0.515844	0.128824	0.206843
ArtHe_00415	HAMP domain-containing histidine kinase	-1.05547	1.01346e-08	8.67071e-08
ArtHe_00420	response regulator transcription factor	-0.860785	0.00338299	0.00959373
ArtHe_00425	DEAD/DEAH box helicase	-0.771211	2.78342e-12	3.70635e-11
ArtHe_00430	helicase-associated domain-containing protein	-0.0806134	0.804026	0.855984
ArtHe_00435	hypothetical protein	-0.390703	0.375351	0.482926
ArtHe_00440	cold shock domain-containing protein	-0.896304	0.0350685	0.0715922
ArtHe_00445	DUF3027 domain-containing protein	-0.341303	0.327922	0.436819
ArtHe_00450	MFS transporter	-0.811116	0.011437	0.0276306
ArtHe_00455	phosphoserine transaminase	0.308715	0.24554	0.347464
ArtHe_00460	metal-dependent transcriptional regulator	0.844067	0.0057084	0.0149439
ArtHe_00465	M23 family metallopeptidase	0.356063	0.298254	0.406002
ArtHe_00470	C40 family peptidase	1.57641	0.000139747	0.000583767
ArtHe_00475	C40 family peptidase	0.993585	0.0143751	0.0334537
ArtHe_00480	HNH endonuclease	0.163031	0.641683	0.732465
ArtHe_00485	NTP transferase domain-containing protein	0.574441	0.0741974	0.133
ArtHe_00490	DUF6457 domain-containing protein	0.574441	0.0741974	0.133
ArtHe_00495	molybdopterin molybdotransferase MoeA	0.0345085	0.873633	0.908233
ArtHe_00500	FdhF/YdeP family oxidoreductase	0.484408	0.0524216	0.0997192
ArtHe_00505	formate dehydrogenase accessory sulfurtransferase FdhD	0.547387	0.00735418	0.0186194
ArtHe_00510	GAF domain-containing sensor histidine kinase	-0.0115683	0.948228	0.963737
ArtHe_00515	ABC transporter ATP-binding protein/permease	0.823383	0.00182162	0.00564001
ArtHe_00520	hypothetical protein	1.59492	1.61291e-05	8.30368e-05
ArtHe_00525	S24/S26 family peptidase	1.69459	5.40294e-08	4.19676e-07
ArtHe_00530	hypothetical protein	0.993542	0.00221732	0.00666137
ArtHe_00535	tRNA-Arg	0.409742	0.512244	0.615875
ArtHe_00540	MarR family transcriptional regulator	-0.650034	0.0372897	0.0753882
ArtHe_00545	MMPL family transporter	0.530003	0.0818953	0.143653
ArtHe_00550	hypothetical protein	-0.4484	0.197702	0.293487
ArtHe_00555	inositol monophosphatase family protein	-0.0244091	0.908303	0.935235
ArtHe_00560	DNA helicase PcrA	0.338117	0.012263	0.0293193
ArtHe_00565	ADP-forming succinate--CoA ligase subunit beta	-0.375563	0.0415505	0.0825416
ArtHe_00570	succinate--CoA ligase subunit alpha	-0.738454	0.0012545	0.00404318
ArtHe_00575	sugar porter family MFS transporter	-0.944457	0.000965984	0.00321495
ArtHe_00580	hypothetical protein	-0.702207	0.000210211	0.000838476
ArtHe_00585	TetR/AcrR family transcriptional regulator	-1.18238	0.0504358	0.096512
ArtHe_00590	MFS transporter	-1.84445	5.01174e-13	7.12915e-12
ArtHe_00595	VIT1/CCC1 transporter family protein	-0.314222	0.0870529	0.150705
ArtHe_00600	long-chain-fatty-acid--CoA ligase	0.114337	0.456848	0.563228
ArtHe_00605	AI-2E family transporter	-0.21582	0.304271	0.412765
ArtHe_00610	cupin domain-containing protein	0.318331	0.27706	0.38454
ArtHe_00615	glycosyl hydrolase-related protein	-1.58056	6.05681e-08	4.62354e-07
ArtHe_00620	LysR family transcriptional regulator	-0.104552	0.832879	0.877471
ArtHe_00625	MFS transporter	-0.0142229	0.9793	0.985141
ArtHe_00630	cysteine hydrolase	0.331387	0.647016	0.735153
ArtHe_00635	FAD-dependent monooxygenase	-0.198199	0.298863	0.406674
ArtHe_00640	agmatinase	-0.115403	0.345733	0.454271
ArtHe_00645	thiamine pyrophosphate-binding protein	-0.770423	0.000156698	0.000649912
ArtHe_00650	Na+/H+ antiporter	-0.58462	0.00433676	0.0118984
ArtHe_00655	FAD-dependent monooxygenase	-0.616939	0.000838223	0.00284386
ArtHe_00660	class I SAM-dependent methyltransferase	-0.409165	0.0468357	0.0906019
ArtHe_00665	type III polyketide synthase	-0.743042	0.0748487	0.134031
ArtHe_00670	MHS family MFS transporter	1.47839	5.50595e-05	0.000250347
ArtHe_00675	LysR family transcriptional regulator	1.87309	3.57515e-15	6.23802e-14
ArtHe_00680	3-hydroxyisobutyrate dehydrogenase	2.42392	1.13093e-11	1.3813e-10
ArtHe_00685	CoA-acylating methylmalonate-semialdehyde dehydrogenase	2.60955	2.09131e-15	3.76011e-14
ArtHe_00690	cytochrome c oxidase assembly protein	0.154827	0.675514	0.756934
ArtHe_00695	DUF503 domain-containing protein	0.945862	0.00170566	0.00532755
ArtHe_00700	SDR family oxidoreductase	0.438282	0.0865778	0.150102
ArtHe_00705	MarR family transcriptional regulator	0.830713	0.0271735	0.0570531
ArtHe_00710	thiamine pyrophosphate-binding protein	0.343185	0.23717	0.338187
ArtHe_00715	RNA-binding transcriptional accessory protein	-0.537582	0.105097	0.175426
ArtHe_00720	hypothetical protein	0.308483	0.016143	0.0371288
ArtHe_00725	HAD family hydrolase	0.679677	2.36771e-05	0.000116317
ArtHe_00730	very short patch repair endonuclease	0.130932	0.623711	0.718668
ArtHe_00735	asparaginase	-1.80885	8.1505e-29	3.74923e-27
ArtHe_00740	YegP family protein	0.282172	0.233312	0.3343
ArtHe_00745	FAD-binding dehydrogenase	0.486832	0.077563	0.137777
ArtHe_00750	hypothetical protein	-0.415372	0.298136	0.405996
ArtHe_00755	anti-sigma factor	0.822866	3.24863e-07	2.20434e-06
ArtHe_00760	sigma-70 family RNA polymerase sigma factor	0.558709	0.00958842	0.0235392
ArtHe_00765	hypothetical protein	-0.13088	0.627615	0.721992
ArtHe_00770	sortase	0.185227	0.689728	0.770182
ArtHe_00775	GNAT family N-acetyltransferase	-0.323055	0.00819662	0.0205612
ArtHe_00780	FMN reductase	0.160886	0.601695	0.698411
ArtHe_00785	cyclase family protein	0.101924	0.72049	0.796746
ArtHe_00790	thiamine pyrophosphate-binding protein	0.42993	0.00465276	0.0125994
ArtHe_00795	glycerol-3-phosphate dehydrogenase/oxidase	0.516357	0.0107805	0.0262618
ArtHe_00800	helix-turn-helix domain-containing protein	1.35765	0.00347759	0.00979923
ArtHe_00805	DUF4166 domain-containing protein	-0.214254	0.261967	0.366319
ArtHe_00810	SRPBCC family protein	0.315678	0.270971	0.377866
ArtHe_00815	MarR family transcriptional regulator	-0.265632	0.180203	0.271839
ArtHe_00820	DEAD/DEAH box helicase	0.916421	0.000106194	0.000454825
ArtHe_00825	sulfite exporter TauE/SafE family protein	-1.91369	3.00764e-13	4.36874e-12
ArtHe_00830	rhodanese-like domain-containing protein	3.3947	1.17306e-08	9.94014e-08
ArtHe_00835	sulfite exporter TauE/SafE family protein	4.14549	8.29333e-19	1.9848e-17
ArtHe_00840	MBL fold metallo-hydrolase	1.13771	0.00280518	0.00813756
ArtHe_00845	FAD-binding oxidoreductase	0.714274	0.000945603	0.00315841
ArtHe_00850	Lrp/AsnC family transcriptional regulator	-0.386016	0.153161	0.238459
ArtHe_00855	gluconokinase	0.44316	0.272608	0.379551
ArtHe_00860	GntP family permease	-0.15999	0.674725	0.756429
ArtHe_00865	SDR family oxidoreductase	0.415386	0.156848	0.243314
ArtHe_00870	L-idonate 5-dehydrogenase	0.470726	0.136946	0.21742
ArtHe_00875	HNH endonuclease	0.242605	0.603505	0.700168
ArtHe_00880	FCD domain-containing protein	0.447278	0.281765	0.389543
ArtHe_00885	polyphosphate kinase 2	-1.1375	8.24164e-10	8.26966e-09
ArtHe_00890	DUF1524 domain-containing protein	0.958349	1.19414e-05	6.29409e-05
ArtHe_00895	nitroreductase family deazaflavin-dependent oxidoreductase	-0.659556	0.0161193	0.0371097
ArtHe_00900	tRNA glutamyl-Q(34) synthetase GluQRS	0.690272	0.000905643	0.00303768
ArtHe_00905	LLM class flavin-dependent oxidoreductase	1.10875	0.00018101	0.000742057
ArtHe_00910	nucleoside deaminase	-1.17434	1.0864e-09	1.06006e-08
ArtHe_00915	MBL fold metallo-hydrolase	0.0216548	0.894298	0.925388
ArtHe_00920	TetR/AcrR family transcriptional regulator	0.584867	0.0383725	0.0770932
ArtHe_00925	VOC family protein	0.888377	0.0656902	0.120557
ArtHe_00930	VOC family protein	-0.229566	0.406044	0.513279
ArtHe_00935	SRPBCC family protein	0.291613	0.454657	0.560835
ArtHe_00940	SRPBCC family protein	1.20939	9.21533e-05	0.00039817
ArtHe_00945	metalloregulator ArsR/SmtB family transcription factor	0.366898	0.28074	0.388582
ArtHe_00950	LacI family transcriptional regulator	-0.36272	0.436284	0.542789
ArtHe_00955	asparaginase	1.58399	1.00952e-08	8.65792e-08
ArtHe_00960	polysaccharide deacetylase	-0.109283	0.571943	0.672584
ArtHe_00965	MFS transporter	0.124174	0.74567	0.813166
ArtHe_00970	SDR family oxidoreductase	0.544583	0.0504343	0.096512
ArtHe_00975	SDR family oxidoreductase	0.475658	0.0254521	0.0538861
ArtHe_00980	hypothetical protein	0.836667	0.0288924	0.0601982
ArtHe_00985	excalibur calcium-binding domain-containing protein	-1.50262	4.14586e-13	5.96937e-12
ArtHe_00990	hypothetical protein	-0.0419361	0.921983	0.946295
ArtHe_00995	DinB family protein	0.844235	0.000593841	0.00210129
ArtHe_01000	DUF202 domain-containing protein	0.919075	0.0168419	0.0383596
ArtHe_01005	DUF202 domain-containing protein	1.30895	8.46879e-09	7.38829e-08
ArtHe_01010	NtaA/DmoA family FMN-dependent monooxygenase	0.0930153	0.794505	0.849679
ArtHe_01015	ABC transporter substrate-binding protein	0.268973	0.375888	0.483332
ArtHe_01020	ABC transporter permease	0.492474	0.174872	0.264926
ArtHe_01025	ABC transporter permease	1.15285	0.0915242	0.156893
ArtHe_01030	ABC transporter ATP-binding protein	1.2684	0.00712541	0.0180919
ArtHe_01035	acyl-CoA dehydrogenase family protein	1.63671	0.00471443	0.0127275
ArtHe_01040	thiol peroxidase	0.246049	0.242799	0.344273
ArtHe_01045	hypothetical protein	0.454732	0.0417525	0.0828966
ArtHe_01050	rhodanese-like domain-containing protein	0.689405	0.00329296	0.00936842
ArtHe_01055	hypothetical protein	-0.0900341	0.78222	0.841879
ArtHe_01060	tyrosine-protein phosphatase	-0.732198	0.400384	0.507755
ArtHe_01065	metallophosphoesterase	1.62675	0.092424	0.158224
ArtHe_01070	ABC transporter substrate-binding protein	1.62675	0.092424	0.158224
ArtHe_01075	iron ABC transporter permease	1.03608	0.195188	0.290486
ArtHe_01080	ABC transporter ATP-binding protein	2.77871	0.000719412	0.00247634
ArtHe_01085	histidine phosphatase family protein	-0.0717281	0.956667	0.970365
ArtHe_01090	hypothetical protein	-0.565592	0.144244	0.226537
ArtHe_01095	GntR family transcriptional regulator	-0.0121194	0.967114	0.977881
ArtHe_01100	GNAT family N-acetyltransferase	0.00774308	0.967838	0.978055
ArtHe_01105	M20 family metallopeptidase	1.30101	0.000478333	0.00173948
ArtHe_01110	PLP-dependent aminotransferase family protein	0.78426	4.79567e-05	0.000220601
ArtHe_01115	M24 family metallopeptidase	1.58057	8.14707e-13	1.1361e-11
ArtHe_01120	D-2-hydroxyacid dehydrogenase	2.61177	4.93453e-21	1.33421e-19
ArtHe_01125	aminotransferase class III-fold pyridoxal phosphate-dependent enzyme	2.68508	2.58885e-25	9.85989e-24
ArtHe_01130	FAD-binding oxidoreductase	2.55304	1.10808e-11	1.35807e-10
ArtHe_01135	NAD-dependent succinate-semialdehyde dehydrogenase	2.19018	3.52249e-06	2.02543e-05
ArtHe_01140	MFS transporter	1.104	0.00118345	0.0038465
ArtHe_01145	IS110 family transposase	-1.24913	5.0715e-07	3.31425e-06
ArtHe_01150	DNA cytosine methyltransferase	0.071186	0.889442	0.921171
ArtHe_01155	ATP-binding protein	-0.153813	0.747299	0.81344
ArtHe_01160	Z1 domain-containing protein	-0.495317	0.0883945	0.152654
ArtHe_01165	PD-(D/E)XK motif protein	-0.608203	0.0620138	0.115243
ArtHe_01170	AIPR family protein	0.149049	0.653868	0.740173
ArtHe_01175	type II toxin-antitoxin system prevent-host-death family antitoxin	0.44308	0.353764	0.461862
ArtHe_01180	hypothetical protein	-0.454785	0.465964	0.572674
ArtHe_01185	hypothetical protein	-0.222505	0.645819	0.735078
ArtHe_01190	hypothetical protein	-0.209668	0.653551	0.740051
ArtHe_01195	hypothetical protein	-0.535956	0.248202	0.350391
ArtHe_01200	GntR family transcriptional regulator	1.13219	0.110857	0.183484
ArtHe_01205	ABC transporter substrate-binding protein	1.21067	0.0964319	0.163583
ArtHe_01210	alpha-hydroxy-acid oxidizing protein	1.49122	0.0274373	0.0575727
ArtHe_01215	HNH endonuclease	-1.49137	1.53738e-05	7.97723e-05
ArtHe_01220	substrate-binding domain-containing protein	-0.399124	0.360873	0.468725
ArtHe_01225	M20 family metallo-hydrolase	-1.298	0.0013792	0.00439706
ArtHe_01230	DUF5058 family protein	-2.45238	1.34802e-14	2.25222e-13
ArtHe_01235	hypothetical protein	-2.62974	6.066e-21	1.62771e-19
ArtHe_01240	amidohydrolase	-2.18775	1.05378e-26	4.29023e-25
ArtHe_01245	amidase	-1.62237	5.08435e-06	2.84499e-05
ArtHe_01250	hypothetical protein	1.79577	2.72301e-07	1.8801e-06
ArtHe_01255	extracellular solute-binding protein	0.951182	0.0104435	0.0255108
ArtHe_01260	ABC transporter ATP-binding protein	1.2602	0.0013764	0.00439209
ArtHe_01265	ABC transporter permease	1.19389	0.0187892	0.0420679
ArtHe_01270	ABC transporter permease	2.40047	9.28153e-06	5.0422e-05
ArtHe_01275	LacI family transcriptional regulator	0.608911	0.0193512	0.043081
ArtHe_01280	glycoside hydrolase family 3 C-terminal domain-containing protein	-0.2286	0.439055	0.545853
ArtHe_01285	sugar phosphate isomerase/epimerase	2.01777	2.91572e-11	3.38606e-10
ArtHe_01290	Gfo/Idh/MocA family oxidoreductase	2.96027	8.48379e-12	1.04702e-10
ArtHe_01295	substrate-binding domain-containing protein	2.77858	1.29261e-18	3.03207e-17
ArtHe_01300	sugar ABC transporter ATP-binding protein	1.28057	4.32198e-05	0.000201692
ArtHe_01305	ABC transporter permease	0.558256	0.0980554	0.166019
ArtHe_01310	ROK family transcriptional regulator	0.663927	0.137221	0.217661
ArtHe_01315	D-2-hydroxyacid dehydrogenase	0.650934	0.0024596	0.00729029
ArtHe_01320	amidase	0.482087	0.207354	0.304555
ArtHe_01325	agmatine deiminase family protein	0.127061	0.628144	0.722054
ArtHe_01330	amidohydrolase	-0.786098	9.68305e-06	5.22826e-05
ArtHe_01335	MFS transporter	-0.354715	0.133073	0.212318
ArtHe_01340	TetR/AcrR family transcriptional regulator	-0.1171	0.620742	0.715713
ArtHe_01345	hypothetical protein	-0.468091	0.34955	0.457711
ArtHe_01350	hypothetical protein	1.03494	1.78545e-07	1.27759e-06
ArtHe_01355	NAD(P)-binding domain-containing protein	0.33576	0.055783	0.104854
ArtHe_01360	LLM class flavin-dependent oxidoreductase	-0.0112872	0.966443	0.977482
ArtHe_01365	ion channel protein	-1.51559	3.56691e-12	4.67926e-11
ArtHe_01370	ROK family protein	0.636538	0.0958253	0.162944
ArtHe_01375	xylose isomerase	0.90502	0.000479486	0.00174189
ArtHe_01380	cytoplasmic protein	-0.983831	0.000742249	0.00254506
ArtHe_01385	multidrug effflux MFS transporter	-1.0361	5.0417e-05	0.000231018
ArtHe_01390	DUF5996 family protein	1.02643	0.0160598	0.0370096
ArtHe_01395	TetR/AcrR family transcriptional regulator	0.0165409	0.908912	0.93559
ArtHe_01400	Zn-dependent alcohol dehydrogenase	-1.55454	0.000147289	0.000612322
ArtHe_01405	cytosine permease	-2.47922	7.90589e-17	1.62806e-15
ArtHe_01410	hypothetical protein	-0.976077	0.0845892	0.147197
ArtHe_01415	carbon-nitrogen hydrolase	0.870714	0.00287232	0.0083121
ArtHe_01420	DUF3817 domain-containing protein	2.287	5.62615e-16	1.07718e-14
ArtHe_01425	helix-turn-helix domain-containing protein	3.05579	2.44856e-13	3.59868e-12
ArtHe_01430	amidase family protein	0.307151	0.185237	0.278249
ArtHe_01435	NAD-dependent epimerase/dehydratase family protein	0.173301	0.304702	0.413033
ArtHe_01440	type 1 glutamine amidotransferase domain-containing protein	0.0620374	0.873451	0.908233
ArtHe_01445	aldo/keto reductase	-0.132258	0.577122	0.677101
ArtHe_01450	VOC family protein	-0.096405	0.614118	0.708998
ArtHe_01455	redox-sensitive transcriptional activator SoxR	0.54444	0.0612284	0.114023
ArtHe_01460	MFS transporter	-0.466657	0.0908389	0.155963
ArtHe_01465	glucosamine-6-phosphate deaminase	0.996719	0.0165908	0.0378883
ArtHe_01470	amidohydrolase	1.10979	0.00538414	0.0142637
ArtHe_01475	carbohydrate kinase family protein	1.16445	0.00860189	0.0214714
ArtHe_01480	lyase family protein	0.808932	0.00417062	0.011496
ArtHe_01485	iron ABC transporter permease	0.508408	0.161378	0.248414
ArtHe_01490	ABC transporter ATP-binding protein	0.607847	0.0123972	0.0295695
ArtHe_01495	extracellular solute-binding protein	0.482102	0.133032	0.212318
ArtHe_01500	ROK family protein	2.48203	1.47091e-18	3.42762e-17
ArtHe_01505	FAD-binding oxidoreductase	0.928879	1.52889e-06	9.20973e-06
ArtHe_01510	response regulator transcription factor	0.77057	0.000205835	0.000822442
ArtHe_01515	sensor domain-containing protein	-0.091283	0.578403	0.678378
ArtHe_01520	FCD domain-containing protein	-0.925862	0.000325281	0.00124556
ArtHe_01525	L-lactate permease	0.0892985	0.757589	0.822114
ArtHe_01530	(Fe-S)-binding protein	0.467423	0.228028	0.328456
ArtHe_01535	LutB/LldF family L-lactate oxidation iron-sulfurprotein	-0.34737	0.0588116	0.109868
ArtHe_01540	LUD domain-containing protein	-0.218713	0.222391	0.322039
ArtHe_01545	aminomethyl transferase family protein	0.779005	0.0404817	0.08069
ArtHe_01550	ABC transporter substrate-binding protein	2.19276	5.51358e-12	7.07576e-11
ArtHe_01555	methylenetetrahydrofolate reductase	0.567493	0.00664902	0.0170288
ArtHe_01560	DUF5129 domain-containing protein	-0.607052	0.00459045	0.0125059
ArtHe_01565	alpha/beta hydrolase	0.0482471	0.806178	0.85776
ArtHe_01570	2-oxo-hepta-3-ene-1,7-dioic acid hydratase	0.375662	0.37738	0.484493
ArtHe_01575	aldolase/citrate lyase family protein	-0.678665	0.109211	0.181268
ArtHe_01580	L-lactate permease	0.379429	0.0519981	0.0990201
ArtHe_01585	GNAT family N-acetyltransferase	-0.672993	0.283245	0.390827
ArtHe_01590	HNH endonuclease	1.34652	4.84916e-12	6.29148e-11
ArtHe_01595	DUF1275 domain-containing protein	-0.221559	0.395548	0.502703
ArtHe_01600	L-lactate dehydrogenase	-1.94869	2.07109e-07	1.46132e-06
ArtHe_01605	hydrolase	1.55439	3.46625e-14	5.55541e-13
ArtHe_01610	gamma-aminobutyraldehyde dehydrogenase	1.38744	4.23755e-13	6.07668e-12
ArtHe_01615	cupin domain-containing protein	1.03345	0.00574593	0.0150216
ArtHe_01620	amidohydrolase	1.57384	7.93187e-23	2.46445e-21
ArtHe_01625	aspartate aminotransferase family protein	1.80177	5.5446e-25	2.04573e-23
ArtHe_01630	CoA-acylating methylmalonate-semialdehyde dehydrogenase	2.53679	1.5993e-41	1.06881e-39
ArtHe_01635	PucR family transcriptional regulator ligand-binding domain-containing protein	1.36376	0.0203599	0.0449594
ArtHe_01640	FAD-binding oxidoreductase	0.501728	0.0101026	0.0247124
ArtHe_01645	aspartate aminotransferase family protein	0.153242	0.662029	0.746239
ArtHe_01650	Lrp/AsnC family transcriptional regulator	1.32724	3.30504e-08	2.65452e-07
ArtHe_01655	spermidine/putrescine ABC transporter substrate-binding protein	1.20812	5.03287e-12	6.506e-11
ArtHe_01660	ABC transporter ATP-binding protein	0.969293	0.00421945	0.0116125
ArtHe_01665	ABC transporter permease	-0.0080989	0.971795	0.980934
ArtHe_01670	ABC transporter permease	0.190943	0.609546	0.704868
ArtHe_01675	DUF72 domain-containing protein	0.815867	0.0388319	0.0777956
ArtHe_01680	SRPBCC domain-containing protein	-0.355353	0.369874	0.477697
ArtHe_01685	LLM class flavin-dependent oxidoreductase	-0.552547	0.201167	0.297238
ArtHe_01690	thioesterase family protein	1.13802	0.00357243	0.0100186
ArtHe_01695	DUF421 domain-containing protein	1.48632	1.47714e-07	1.06995e-06
ArtHe_01700	cold-shock protein	-0.131249	0.836932	0.879387
ArtHe_01705	glutaminase A	0.872748	0.00343937	0.0097147
ArtHe_01710	cold-shock protein	-1.3787	0.184664	0.277505
ArtHe_01715	hypothetical protein	1.30271	0.00784809	0.0197569
ArtHe_01720	hypothetical protein	1.30271	0.00784809	0.0197569
ArtHe_01725	Nramp family divalent metal transporter	-0.500705	0.0803805	0.141599
ArtHe_01730	serine/threonine protein kinase	-0.184504	0.451747	0.558495
ArtHe_01735	YchJ family protein	0.91674	0.000302722	0.00116421
ArtHe_01740	zinc-dependent alcohol dehydrogenase family protein	-1.82577	9.75641e-20	2.44404e-18
ArtHe_01745	zinc-binding dehydrogenase	1.14032	3.54371e-08	2.83337e-07
ArtHe_01750	nuclear transport factor 2 family protein	0.917547	6.53012e-05	0.000293897
ArtHe_01755	cytosine permease	-0.895071	0.0310406	0.0641831
ArtHe_01760	HoxN/HupN/NixA family nickel/cobalt transporter	-2.23856	2.21599e-14	3.64855e-13
ArtHe_01765	urease accessory protein UreD	-1.79372	0.00019817	0.000799451
ArtHe_01770	urease accessory protein UreG	-3.09257	1.74107e-32	9.34373e-31
ArtHe_01775	urease accessory protein UreF	-3.64675	1.6363e-16	3.29305e-15
ArtHe_01780	urease subunit alpha	-2.99275	2.01734e-27	8.93179e-26
ArtHe_01785	urease subunit beta	-1.65492	0.000205959	0.000822442
ArtHe_01790	urease subunit gamma	-2.28583	2.06446e-13	3.0468e-12
ArtHe_01795	hypothetical protein	-3.101	1.89068e-19	4.61848e-18
ArtHe_01800	phosphodiesterase	0.653087	0.0379781	0.0763875
ArtHe_01805	pyridoxamine 5'-phosphate oxidase family protein	-0.951239	0.000804851	0.00273587
ArtHe_01810	catalase	-0.763009	0.000870658	0.00292865
ArtHe_01815	stealth family protein	-2.26812	1.3496e-06	8.21357e-06
ArtHe_01820	hypothetical protein	-0.654156	0.0121335	0.0290385
ArtHe_01825	DUF6318 family protein	-1.84955	9.80147e-10	9.64356e-09
ArtHe_01830	hypothetical protein	-1.74532	1.52073e-12	2.06376e-11
ArtHe_01835	MSMEG_6728 family protein	0.0707097	0.642206	0.732827
ArtHe_01840	GNAT family N-acetyltransferase	-0.0324024	0.859608	0.897092
ArtHe_01845	DUF1684 domain-containing protein	-0.0407112	0.791702	0.848218
ArtHe_01850	sulfite exporter TauE/SafE family protein	0.658051	2.09833e-08	1.71251e-07
ArtHe_01855	DUF6350 family protein	0.352106	0.00934104	0.0230404
ArtHe_01860	hypothetical protein	-0.224017	0.580045	0.679855
ArtHe_01865	phosphoribosylglycinamide formyltransferase	0.251124	0.199042	0.294983
ArtHe_01870	MFS transporter	-0.111913	0.495331	0.600226
ArtHe_01875	hypothetical protein	#N/A	#N/A	#N/A
ArtHe_01880	helix-hairpin-helix domain-containing protein	0.469241	0.304497	0.412913
ArtHe_01885	hypothetical protein	0.0109072	0.963566	0.975129
ArtHe_01890	radical SAM protein	-0.00264802	0.985466	0.989651
ArtHe_01895	DUF2997 domain-containing protein	-0.130757	0.85649	0.894893
ArtHe_01900	AAA family ATPase	-0.0098078	0.97634	0.983596
ArtHe_01905	hypothetical protein	0.686717	0.037964	0.0763875
ArtHe_01910	bifunctional phosphoribosylaminoimidazolecarboxamide formyltransferase/IMP cyclohydrolase	-0.0938434	0.628136	0.722054
ArtHe_01915	NADP-dependent isocitrate dehydrogenase	-0.42155	0.342102	0.450959
ArtHe_01920	beta-lactamase family protein	-1.95181	1.6185e-16	3.27585e-15
ArtHe_01925	M20/M25/M40 family metallo-hydrolase	-1.79452	8.38764e-29	3.80885e-27
ArtHe_01930	ABC transporter substrate-binding protein	-3.35345	1.73195e-19	4.26013e-18
ArtHe_01935	ABC transporter permease	-3.28591	9.92228e-72	1.67356e-69
ArtHe_01940	ABC transporter permease	-2.37185	4.37714e-22	1.26047e-20
ArtHe_01945	ABC transporter ATP-binding protein	-2.16042	1.4674e-45	1.26769e-43
ArtHe_01950	LD-carboxypeptidase	-2.49196	8.66395e-53	9.58991e-51
ArtHe_01955	class A beta-lactamase-related serine hydrolase	-2.53434	2.78209e-15	4.87831e-14
ArtHe_01960	class A beta-lactamase-related serine hydrolase	-2.03731	2.80004e-30	1.37747e-28
ArtHe_01965	Hsp20/alpha crystallin family protein	-0.323049	0.310065	0.418381
ArtHe_01970	glutamate--cysteine ligase	-0.368711	0.0956997	0.162809
ArtHe_01975	hypothetical protein	-2.44155	2.03633e-15	3.67994e-14
ArtHe_01980	ABC transporter ATP-binding protein	-0.19805	0.432783	0.53919
ArtHe_01985	FtsX-like permease family protein	-1.37498	7.31564e-07	4.64326e-06
ArtHe_01990	Gfo/Idh/MocA family oxidoreductase	-1.84383	2.97149e-08	2.40297e-07
ArtHe_01995	MFS transporter	0.500586	0.0055339	0.014595
ArtHe_02000	helix-turn-helix domain-containing protein	-1.72002	1.31233e-05	6.90581e-05
ArtHe_02005	sugar-binding protein	-4.83404	9.79121e-33	5.33546e-31
ArtHe_02010	sugar ABC transporter permease	-3.23216	1.70026e-09	1.60168e-08
ArtHe_02015	ATP-binding cassette domain-containing protein	-1.09937	0.00566371	0.0148599
ArtHe_02020	ROK family transcriptional regulator	0.428125	0.109335	0.181304
ArtHe_02025	gamma carbonic anhydrase family protein	0.0135309	0.949887	0.965146
ArtHe_02030	formyltetrahydrofolate deformylase	-0.439637	0.22302	0.322423
ArtHe_02035	GNAT family N-acetyltransferase	0.0921714	0.605963	0.7021
ArtHe_02040	serine hydroxymethyltransferase	-0.303838	0.0321195	0.0661823
ArtHe_02045	bifunctional methylenetetrahydrofolate dehydrogenase/methenyltetrahydrofolate cyclohydrolase	-0.524462	0.00253936	0.00747186
ArtHe_02050	ABC transporter ATP-binding protein	-0.347924	0.100047	0.168585
ArtHe_02055	ABC transporter permease	-0.905739	0.000405003	0.00151161
ArtHe_02060	ABC transporter permease	-1.0265	0.000204881	0.000819988
ArtHe_02065	response regulator transcription factor	0.692352	0.01642	0.0376681
ArtHe_02070	histidine kinase	0.674879	0.0636161	0.117726
ArtHe_02075	GAP family protein	1.49381	4.68295e-06	2.64125e-05
ArtHe_02080	O-acetyl-ADP-ribose deacetylase	0.130804	0.661376	0.745811
ArtHe_02085	hypothetical protein	-0.622967	0.00226187	0.0067837
ArtHe_02090	exodeoxyribonuclease III	0.382805	0.0116151	0.0279299
ArtHe_02095	tryptophan--tRNA ligase	-0.201406	0.356998	0.464714
ArtHe_02100	2'-5' RNA ligase family protein	-0.241959	0.208312	0.30565
ArtHe_02105	alpha/beta fold hydrolase	-0.101403	0.829395	0.875368
ArtHe_02110	succinate dehydrogenase iron-sulfur subunit	-1.3655	0.000713649	0.00246129
ArtHe_02115	succinate dehydrogenase flavoprotein subunit	-1.45226	2.1854e-05	0.000108717
ArtHe_02120	succinate dehydrogenase hydrophobic membrane anchor subunit	-1.61126	0.000434747	0.00160297
ArtHe_02125	succinate dehydrogenase, cytochrome b556 subunit	-1.76295	0.000159686	0.00066153
ArtHe_02130	sugar phosphate nucleotidyltransferase	-0.446196	0.0623631	0.115831
ArtHe_02135	amidohydrolase	-0.030436	0.855159	0.894282
ArtHe_02140	BMP family ABC transporter substrate-binding protein	-1.54555	1.70228e-05	8.72572e-05
ArtHe_02145	ABC transporter ATP-binding protein	-0.834936	1.65409e-08	1.3753e-07
ArtHe_02150	ABC transporter permease	-1.08486	0.000430144	0.00159037
ArtHe_02155	ABC transporter permease	-0.844003	0.0234721	0.0505092
ArtHe_02160	cytidine deaminase	0.0094611	0.970161	0.979564
ArtHe_02165	thymidine phosphorylase	0.206988	0.625738	0.7203
ArtHe_02170	DedA family protein	-0.612677	0.163642	0.250917
ArtHe_02175	adenosine deaminase	-0.258539	0.289	0.396605
ArtHe_02180	nucleotide pyrophosphohydrolase	-0.52958	0.0280087	0.0586025
ArtHe_02185	phosphopyruvate hydratase	-1.18126	0.00150093	0.00473824
ArtHe_02190	septum formation initiator family protein	0.290832	0.194628	0.289774
ArtHe_02195	DUF501 domain-containing protein	0.279487	0.129741	0.207848
ArtHe_02200	Ppx/GppA family phosphatase	#N/A	#N/A	#N/A
ArtHe_02205	S8 family serine peptidase	-0.0379664	0.899459	0.928288
ArtHe_02210	FAD-dependent oxidoreductase	-1.25964	1.08537e-05	5.76368e-05
ArtHe_02215	tRNA-Leu	-1.45691	0.00219291	0.00660483
ArtHe_02220	ABC transporter substrate-binding protein	-1.36715	1.78611e-08	1.47468e-07
ArtHe_02225	ABC transporter ATP-binding protein	1.28812	0.000149447	0.000620564
ArtHe_02230	ABC transporter ATP-binding protein	1.26015	1.04255e-05	5.60353e-05
ArtHe_02235	branched-chain amino acid ABC transporter permease	1.09077	0.000221568	0.000879816
ArtHe_02240	branched-chain amino acid ABC transporter permease	1.70284	1.34046e-09	1.28322e-08
ArtHe_02245	Bax inhibitor-1/YccA family protein	-0.358722	0.166982	0.255486
ArtHe_02250	GAF and ANTAR domain-containing protein	0.957576	0.0652247	0.119929
ArtHe_02255	aldose 1-epimerase family protein	-0.0366949	0.905249	0.932904
ArtHe_02260	AI-2E family transporter	-0.0258382	0.920135	0.94522
ArtHe_02265	threonine ammonia-lyase	0.64374	0.0639727	0.118263
ArtHe_02270	rhomboid family intramembrane serine protease	-0.210044	0.2841	0.39155
ArtHe_02275	transcription elongation factor GreA	-0.770466	0.00939249	0.0231511
ArtHe_02280	DUF4307 domain-containing protein	-0.845952	0.0493355	0.0947135
ArtHe_02285	mycothiol conjugate amidase Mca	0.446523	0.122857	0.199066
ArtHe_02290	hypothetical protein	-0.407633	0.104032	0.173812
ArtHe_02295	thioredoxin domain-containing protein	0.290802	0.291816	0.39985
ArtHe_02300	hemolysin III family protein	-1.81581	8.36545e-16	1.57609e-14
ArtHe_02305	isoprenyl transferase	0.633634	0.0412857	0.0821077
ArtHe_02310	PhoH family protein	0.0052653	0.986824	0.990459
ArtHe_02315	hypothetical protein	0.487006	0.0882536	0.152555
ArtHe_02320	A24 family peptidase	0.7552	0.0464862	0.0901227
ArtHe_02325	NUDIX domain-containing protein	0.403913	0.0536841	0.101738
ArtHe_02330	MFS transporter	0.925636	4.83749e-07	3.16717e-06
ArtHe_02335	TetR/AcrR family transcriptional regulator	0.907406	7.49208e-07	4.7303e-06
ArtHe_02340	class II fumarate hydratase	0.120435	0.721996	0.797665
ArtHe_02345	carbonic anhydrase	-0.633414	0.0596151	0.111194
ArtHe_02350	DUF4245 domain-containing protein	-0.36765	0.243681	0.345385
ArtHe_02355	class II fructose-bisphosphatase	-0.666643	1.53161e-07	1.10488e-06
ArtHe_02360	tryptophan-rich sensory protein	0.5744	0.00501713	0.0134118
ArtHe_02365	peptidoglycan bridge formation glycyltransferaseFemA/FemB family protein	0.118841	0.673597	0.755743
ArtHe_02370	mannose-6-phosphate isomerase, class I	-0.0260389	0.895516	0.925861
ArtHe_02375	LCP family protein	-0.342236	0.119266	0.194763
ArtHe_02380	5-(carboxyamino)imidazole ribonucleotide mutase	-0.158679	0.322898	0.431587
ArtHe_02385	5-(carboxyamino)imidazole ribonucleotide synthase	0.0794832	0.717723	0.794429
ArtHe_02390	GtrA family protein	-0.109612	0.658327	0.743794
ArtHe_02395	TIGR03089 family protein	-0.773727	0.000168199	0.000694362
ArtHe_02400	WhiB family transcriptional regulator	0.973729	0.0244365	0.052204
ArtHe_02405	glycosyltransferase	-0.173974	0.363223	0.471259
ArtHe_02410	DUF5719 family protein	0.541894	0.0136029	0.0319718
ArtHe_02415	metallopeptidase family protein	-0.768564	0.0137628	0.0322833
ArtHe_02420	DUF3499 domain-containing protein	-0.162654	0.608148	0.703711
ArtHe_02425	hypothetical protein	0.138497	0.707134	0.785162
ArtHe_02430	adenosylhomocysteinase	-0.0263854	0.90088	0.929448
ArtHe_02435	RDD family protein	0.174867	0.572697	0.673247
ArtHe_02440	stage II sporulation protein M	-0.322246	0.191721	0.286409
ArtHe_02445	DUF1461 domain-containing protein	0.0305844	0.775827	0.836523
ArtHe_02450	AMP-dependent synthetase/ligase	-0.992798	1.34517e-06	8.2007e-06
ArtHe_02455	phospholipid carrier-dependent glycosyltransferase	0.00767684	0.975163	0.982933
ArtHe_02460	16S rRNA (cytidine(1402)-2'-O)-methyltransferase	0.819881	0.0165289	0.0377956
ArtHe_02465	NAD-dependent succinate-semialdehyde dehydrogenase	0.333169	0.273297	0.380062
ArtHe_02470	DUF3488 and transglutaminase-like domain-containing protein	-0.465945	0.14743	0.230653
ArtHe_02475	DUF58 domain-containing protein	-0.674374	0.00345849	0.00976092
ArtHe_02480	MoxR family ATPase	-0.616001	0.0252213	0.0536217
ArtHe_02485	TatD family hydrolase	-0.0695875	0.604217	0.700536
ArtHe_02490	ubiquitin-like domain-containing protein	-0.695955	0.0421075	0.0832981
ArtHe_02495	G5 domain-containing protein	0.0743161	0.816875	0.86576
ArtHe_02500	transglycosylase family protein	#N/A	#N/A	#N/A
ArtHe_02505	XRE family transcriptional regulator	-0.987106	0.0115173	0.0277701
ArtHe_02510	16S rRNA (adenine(1518)-N(6)/adenine(1519)-N(6))- dimethyltransferase RsmA	-0.134798	0.647151	0.735153
ArtHe_02515	4-(cytidine 5'-diphospho)-2-C-methyl-D-erythritol kinase	0.0316402	0.92572	0.949305
ArtHe_02520	ABC-F family ATP-binding cassette domain-containing protein	0.0876687	0.789537	0.847436
ArtHe_02525	NUDIX domain-containing protein	-0.112031	0.710261	0.787401
ArtHe_02530	TetR/AcrR family transcriptional regulator	-0.0704029	0.786381	0.845005
ArtHe_02535	tRNA-Gln	0.0133131	0.988065	0.990863
ArtHe_02540	bifunctional UDP-N-acetylglucosamine diphosphorylase/glucosamine-1-phosphate N-acetyltransferase GlmU	0.6996	1.59869e-05	8.26654e-05
ArtHe_02545	ribose-phosphate diphosphokinase	-0.467368	0.08319	0.145224
ArtHe_02550	50S ribosomal protein L25/general stress proteinCtc	-0.460677	0.159428	0.246075
ArtHe_02555	aminoacyl-tRNA hydrolase	-0.50255	0.326756	0.435593
ArtHe_02560	LuxR C-terminal-related transcriptional regulator	-0.788168	0.00107774	0.00353786
ArtHe_02565	LuxR C-terminal-related transcriptional regulator	-0.825571	0.000361192	0.00136682
ArtHe_02570	Gfo/Idh/MocA family oxidoreductase	0.50024	0.317026	0.42615
ArtHe_02575	NAD-dependent epimerase/dehydratase family protein	0.464483	0.329411	0.438143
ArtHe_02580	DegT/DnrJ/EryC1/StrS family aminotransferase	0.261833	0.598773	0.696046
ArtHe_02585	acetyltransferase	1.31046	0.0716255	0.129108
ArtHe_02590	DegT/DnrJ/EryC1/StrS family aminotransferase	1.35376	0.000434584	0.00160297
ArtHe_02595	oligosaccharide flippase family protein	0.149154	0.701343	0.780691
ArtHe_02600	glycosyltransferase	0.994056	0.000134343	0.000563126
ArtHe_02605	glycosyltransferase	1.89951	8.65922e-07	5.40934e-06
ArtHe_02610	hypothetical protein	0.733227	0.00551617	0.0145591
ArtHe_02615	hypothetical protein	0.342551	0.220423	0.319844
ArtHe_02620	O-antigen ligase family protein	0.700912	0.0206081	0.0454225
ArtHe_02625	hypothetical protein	1.0839	0.00262366	0.00768653
ArtHe_02630	DUF4082 domain-containing protein	0.276612	0.322851	0.431587
ArtHe_02635	hypothetical protein	1.10287	0.0275188	0.0577096
ArtHe_02640	MFS transporter	0.723321	0.0210784	0.0462288
ArtHe_02645	hypothetical protein	1.72657	0.00462416	0.0125604
ArtHe_02650	WecB/TagA/CpsF family glycosyltransferase	0.488941	0.0667025	0.122029
ArtHe_02655	acetyltransferase	0.45576	0.237386	0.338223
ArtHe_02660	AAA family ATPase	0.492726	0.287649	0.395057
ArtHe_02665	LuxR family transcriptional regulator	0.0824318	0.72948	0.803426
ArtHe_02670	LuxR C-terminal-related transcriptional regulator	1.26214	0.00180758	0.00560143
ArtHe_02675	sugar transferase	0.0467537	0.797327	0.851668
ArtHe_02680	cysteine desulfurase	0.795163	0.000383141	0.00143912
ArtHe_02685	SUF system NifU family Fe-S cluster assembly protein	1.60429	0.00246198	0.00729124
ArtHe_02690	PAS domain-containing sensor histidine kinase	-0.888883	3.32942e-06	1.92065e-05
ArtHe_02695	response regulator transcription factor	-0.584705	0.0902428	0.15509
ArtHe_02700	Hpt domain-containing protein	1.54965	6.45697e-06	3.5624e-05
ArtHe_02705	NAD-dependent succinate-semialdehyde dehydrogenase	-0.548721	0.0305787	0.063339
ArtHe_02710	VanZ family protein	-0.472862	0.124405	0.201008
ArtHe_02715	alternate-type signal peptide domain-containing protein	5.45461	4.13481e-07	2.75291e-06
ArtHe_02720	hypothetical protein	4.452	1.60228e-10	1.74089e-09
ArtHe_02725	signal peptidase I	2.17215	4.44746e-05	0.00020619
ArtHe_02730	hypothetical protein	0.751147	0.0959604	0.163096
ArtHe_02735	hypothetical protein	0.0929352	0.631007	0.724248
ArtHe_02740	Na+/H+ antiporter NhaA	-0.552452	0.108981	0.180971
ArtHe_02745	hypothetical protein	-0.643971	0.0809458	0.142217
ArtHe_02750	DUF2505 domain-containing protein	-0.425565	0.171336	0.260795
ArtHe_02755	hypothetical protein	-0.64122	0.0345574	0.0705895
ArtHe_02760	M28 family peptidase	-5.48599	9.45465e-86	1.9699e-83
ArtHe_02765	transcription-repair coupling factor	0.0315594	0.921783	0.946295
ArtHe_02770	FAD-binding oxidoreductase	0.389582	0.369939	0.477697
ArtHe_02775	aminobutyraldehyde dehydrogenase	-0.749664	0.0262348	0.0552131
ArtHe_02780	hypothetical protein	-0.995238	0.00925458	0.022843
ArtHe_02785	TetR/AcrR family transcriptional regulator	-0.374157	0.320427	0.429418
ArtHe_02790	ABC transporter ATP-binding protein	-0.140083	0.774676	0.836388
ArtHe_02795	ABC transporter permease	-1.26766	0.0497053	0.0953538
ArtHe_02800	ABC transporter permease	-0.828104	0.0893613	0.153948
ArtHe_02805	spermidine/putrescine ABC transporter substrate-binding protein	1.02664	0.000436561	0.00160738
ArtHe_02810	hypothetical protein	1.21643	0.0221754	0.0481873
ArtHe_02815	SIS domain-containing protein	0.25241	0.386001	0.493045
ArtHe_02820	hypothetical protein	0.0902381	0.920563	0.945386
ArtHe_02825	hypothetical protein	-0.331058	0.145883	0.228896
ArtHe_02830	deoxyribose-phosphate aldolase	-0.502042	0.00436865	0.011968
ArtHe_02835	hypothetical protein	-1.94205	0.0690676	0.125519
ArtHe_02840	hypothetical protein	0.503367	0.00221277	0.0066563
ArtHe_02845	STAS/SEC14 domain-containing protein	-0.478612	0.143421	0.225576
ArtHe_02850	EAL domain-containing protein	-0.455692	0.00574654	0.0150216
ArtHe_02855	phospho-sugar mutase	-0.102167	0.637166	0.72919
ArtHe_02860	purine-nucleoside phosphorylase	-0.604165	0.00918604	0.0227213
ArtHe_02865	NAD(P)H-quinone dehydrogenase	0.0401768	0.673933	0.755881
ArtHe_02870	MHS family MFS transporter	-0.338832	0.199282	0.295214
ArtHe_02875	ATP-grasp domain-containing protein	-0.616431	0.00832969	0.0208507
ArtHe_02880	Maf family nucleotide pyrophosphatase	-0.140245	0.378112	0.485068
ArtHe_02885	dicarboxylate/amino acid:cation symporter	-1.36749	0.000512516	0.00184622
ArtHe_02890	DUF885 domain-containing protein	-0.146151	0.283839	0.391342
ArtHe_02895	acyl-CoA carboxylase subunit epsilon	0.0824599	0.873873	0.908233
ArtHe_02900	acyl-CoA carboxylase subunit beta	-0.15012	0.664189	0.747793
ArtHe_02905	NAD(P)-dependent oxidoreductase	-0.312075	0.287517	0.395029
ArtHe_02910	biotin--[acetyl-CoA-carboxylase] ligase	0.681951	0.00583761	0.0152372
ArtHe_02915	PH domain-containing protein	0.438886	0.116722	0.191314
ArtHe_02920	adenylate/guanylate cyclase domain-containing protein	0.509437	0.0164521	0.0377091
ArtHe_02925	Ig-like domain-containing protein	-0.324709	0.186437	0.279814
ArtHe_02930	MoxR family ATPase	-0.294965	0.454121	0.560452
ArtHe_02935	DUF58 domain-containing protein	-0.203436	0.383165	0.49013
ArtHe_02940	transglutaminase-like domain-containing protein	0.123509	0.712818	0.789741
ArtHe_02945	protein phosphatase 2C domain-containing protein	0.228833	0.23104	0.331851
ArtHe_02950	FHA domain-containing protein	-0.186167	0.411383	0.518179
ArtHe_02955	protein kinase	-0.412472	0.0551157	0.104006
ArtHe_02960	hypothetical protein	0.392443	0.00645703	0.0166091
ArtHe_02965	RDD family protein	-0.113865	0.706213	0.784632
ArtHe_02970	DUF6177 family protein	0.30645	0.432774	0.53919
ArtHe_02975	hypothetical protein	0.772812	0.159511	0.246075
ArtHe_02980	type VII secretion protein EccCa	-0.22276	0.307704	0.415988
ArtHe_02985	hypothetical protein	0.0808662	0.823425	0.870619
ArtHe_02990	type VII secretion integral membrane protein EccD	-0.235781	0.474799	0.58185
ArtHe_02995	hypothetical protein	-0.307472	0.677576	0.758765
ArtHe_03000	hypothetical protein	-0.648848	4.09912e-06	2.33426e-05
ArtHe_03005	pore-forming ESAT-6 family protein	-0.86044	8.25708e-06	4.49947e-05
ArtHe_03010	DUF6507 family protein	-0.940612	2.18275e-08	1.77323e-07
ArtHe_03015	hypothetical protein	-0.217775	0.513449	0.616433
ArtHe_03020	hypothetical protein	0.302389	0.128934	0.206926
ArtHe_03025	hypothetical protein	1.12793	0.00709865	0.0180498
ArtHe_03030	RNA polymerase sigma factor	0.461717	0.393211	0.500845
ArtHe_03035	YciI family protein	-0.0628925	0.859972	0.897208
ArtHe_03040	NAD-dependent DNA ligase LigA	-0.357913	0.116709	0.191314
ArtHe_03045	inositol monophosphatase	-0.869743	9.0469e-10	9.00116e-09
ArtHe_03050	hypothetical protein	2.40982	5.32632e-06	2.97099e-05
ArtHe_03055	TraR/DksA family transcriptional regulator	0.811184	0.00405115	0.0111841
ArtHe_03060	GNAT family N-acetyltransferase	0.225712	0.293194	0.400963
ArtHe_03065	Asp-tRNA(Asn)/Glu-tRNA(Gln) amidotransferase subunit GatC	-0.243824	0.537566	0.638946
ArtHe_03070	Asp-tRNA(Asn)/Glu-tRNA(Gln) amidotransferase subunit GatA	-0.689633	0.00453394	0.0123723
ArtHe_03075	Asp-tRNA(Asn)/Glu-tRNA(Gln) amidotransferase subunit GatB	-0.252795	0.356774	0.464714
ArtHe_03080	aminoglycoside phosphotransferase family protein	0.0219793	0.874413	0.908528
ArtHe_03085	protein phosphatase 2C domain-containing protein	1.28671	0.000876552	0.00294568
ArtHe_03090	FAD-binding oxidoreductase	1.05492	0.00201258	0.00615061
ArtHe_03095	hypothetical protein	-0.588536	0.0246637	0.0526259
ArtHe_03100	acylphosphatase	2.55257	#N/A	#N/A
ArtHe_03105	histidine ammonia-lyase	1.51086	0.000193741	0.000786961
ArtHe_03110	CPBP family intramembrane metalloprotease	-0.17622	0.674849	0.756429
ArtHe_03115	glycoside hydrolase family 2	0.318638	0.181411	0.273429
ArtHe_03120	hypothetical protein	0.157586	0.518374	0.620717
ArtHe_03125	VOC family protein	0.656371	2.2383e-05	0.000110882
ArtHe_03130	bifunctional o-acetylhomoserine/o-acetylserine sulfhydrylase	1.93308	1.08468e-11	1.33401e-10
ArtHe_03135	homoserine O-acetyltransferase	1.33569	9.38245e-08	7.04081e-07
ArtHe_03140	SGNH/GDSL hydrolase family protein	0.125862	0.677484	0.758765
ArtHe_03145	alpha/beta hydrolase-fold protein	-0.954487	0.0110917	0.0269087
ArtHe_03150	RNA-binding S4 domain-containing protein	-1.00689	0.018699	0.0418923
ArtHe_03155	DMT family transporter	0.557813	0.00493785	0.0132399
ArtHe_03160	glycine--tRNA ligase	-0.262364	0.00966926	0.0237072
ArtHe_03165	GNAT family N-acetyltransferase	-0.14694	0.661063	0.745753
ArtHe_03170	TetR/AcrR family transcriptional regulator	0.952934	0.00749634	0.0189252
ArtHe_03175	YhgE/Pip domain-containing protein	2.30602	4.67726e-27	1.97225e-25
ArtHe_03180	AAA family ATPase	2.8026	4.46198e-13	6.37271e-12
ArtHe_03185	YibE/F family protein	0.0114805	0.957979	0.97114
ArtHe_03190	tRNA dihydrouridine synthase DusB	0.10158	0.501997	0.605611
ArtHe_03195	deoxyguanosinetriphosphate triphosphohydrolase	0.0834791	0.595846	0.693326
ArtHe_03200	DNA primase	0.125702	0.584153	0.683764
ArtHe_03205	tRNA-Asn	-0.666228	0.398576	0.505824
ArtHe_03210	tRNA-Asn	-1.62215	0.217455	0.316704
ArtHe_03215	type II toxin-antitoxin system RelE/ParE family toxin	-0.752883	0.142582	0.224756
ArtHe_03220	protein-export chaperone SecB	-1.18372	1.34976e-07	9.83716e-07
ArtHe_03225	NADP-dependent malic enzyme	-0.0291861	0.927508	0.950314
ArtHe_03230	sugar porter family MFS transporter	0.0180794	0.942572	0.959677
ArtHe_03235	phage holin family protein	-0.36045	0.0253995	0.0538391
ArtHe_03240	CDP-alcohol phosphatidyltransferase family protein	-0.121992	0.580505	0.680168
ArtHe_03245	DMT family transporter	-0.393865	0.00347191	0.00979101
ArtHe_03250	glycosyltransferase	-0.449084	0.0882944	0.152555
ArtHe_03255	tRNA-Ile	-0.345923	0.419615	0.526302
ArtHe_03260	acyl-CoA dehydrogenase family protein	-0.56955	0.000476439	0.00173616
ArtHe_03265	M23 family metallopeptidase	0.452919	0.325011	0.433593
ArtHe_03270	30S ribosomal protein S2	-1.3269	1.01032e-06	6.24527e-06
ArtHe_03275	translation elongation factor Ts	-1.29706	8.86781e-08	6.68293e-07
ArtHe_03280	UMP kinase	-0.338778	0.234698	0.335473
ArtHe_03285	ribosome recycling factor	-0.15586	0.40962	0.516877
ArtHe_03290	phosphatidate cytidylyltransferase	0.613256	0.139289	0.220546
ArtHe_03295	DivIVA domain-containing protein	-0.132502	0.729738	0.80346
ArtHe_03300	cation acetate symporter	0.722617	0.0128865	0.030572
ArtHe_03305	hypothetical protein	1.34654	0.000610758	0.0021504
ArtHe_03310	LytTR family DNA-binding domain-containing protein	1.18631	3.26989e-16	6.43442e-15
ArtHe_03315	histidine kinase	0.272775	0.203013	0.299089
ArtHe_03320	DUF485 domain-containing protein	1.4181	0.00611692	0.0158726
ArtHe_03325	cation acetate symporter	1.73865	4.01954e-10	4.18741e-09
ArtHe_03330	Lrp/AsnC family transcriptional regulator	-0.544129	0.000755345	0.00258246
ArtHe_03335	pyruvate dehydrogenase (acetyl-transferring) E1 component subunit alpha	2.48568	1.6862e-25	6.49185e-24
ArtHe_03340	alpha-ketoacid dehydrogenase subunit beta	1.97395	6.22895e-15	1.06072e-13
ArtHe_03345	2-oxo acid dehydrogenase subunit E2	2.22876	3.14876e-07	2.14067e-06
ArtHe_03350	GNAT family N-acetyltransferase	-0.746395	0.0477795	0.0920756
ArtHe_03355	TetR/AcrR family transcriptional regulator	-0.107118	0.463566	0.570122
ArtHe_03360	methylcrotonoyl-CoA carboxylase	0.840565	0.00216118	0.00653706
ArtHe_03365	acetyl/propionyl-CoA carboxylase subunit alpha	0.797852	0.0198833	0.0440718
ArtHe_03370	acyl-CoA dehydrogenase family protein	0.414862	0.0437292	0.0859048
ArtHe_03375	CoA transferase subunit A	0.926801	0.0132986	0.0314444
ArtHe_03380	CoA transferase subunit B	0.524864	0.0790509	0.13979
ArtHe_03385	MaoC family dehydratase	0.461711	0.0736177	0.132228
ArtHe_03390	CoA ester lyase	0.314914	0.475238	0.58185
ArtHe_03395	SDR family oxidoreductase	-1.37029	1.12778e-12	1.55431e-11
ArtHe_03400	1-deoxy-D-xylulose-5-phosphate reductoisomerase	-0.281016	0.416476	0.523106
ArtHe_03405	site-2 protease family protein	-0.0665189	0.815052	0.864863
ArtHe_03410	MarR family transcriptional regulator	0.836133	0.127833	0.205438
ArtHe_03415	hypothetical protein	-0.347342	0.256095	0.35967
ArtHe_03420	YciI family protein	-0.957693	9.20578e-10	9.13358e-09
ArtHe_03425	flavodoxin-dependent (E)-4-hydroxy-3-methylbut-2-enyl-diphosphate synthase	-0.550694	0.0405924	0.0808651
ArtHe_03430	GNAT family N-acetyltransferase	0.52632	0.120219	0.195777
ArtHe_03435	MFS transporter	0.441868	0.0150226	0.0348006
ArtHe_03440	FCD domain-containing protein	0.920689	0.00144444	0.00456805
ArtHe_03445	proline--tRNA ligase	-0.360013	0.0115711	0.0278618
ArtHe_03450	TSUP family transporter	-1.02697	8.05424e-05	0.000357048
ArtHe_03455	aminoglycoside phosphotransferase family protein	-0.165294	0.517119	0.619484
ArtHe_03460	ferritin-like domain-containing protein	0.780511	0.0546269	0.103304
ArtHe_03465	ribosome maturation factor RimP	-0.230132	0.421932	0.528647
ArtHe_03470	transcription termination factor NusA	-0.389197	0.0212741	0.0465429
ArtHe_03475	YlxR family protein	-0.378163	0.195704	0.290886
ArtHe_03480	translation initiation factor IF-2	-0.431683	0.140604	0.222131
ArtHe_03485	30S ribosome-binding factor RbfA	-0.526098	0.0184046	0.0413575
ArtHe_03490	ScyD/ScyE family protein	-0.825783	0.00958981	0.0235392
ArtHe_03495	glycoside hydrolase family 3 C-terminal domain-containing protein	-0.476081	0.0388232	0.0777956
ArtHe_03500	pyridoxal phosphate-dependent aminotransferase	-0.137549	0.301623	0.409958
ArtHe_03505	tRNA pseudouridine(55) synthase TruB	-0.328136	0.472322	0.579281
ArtHe_03510	hypothetical protein	-0.648681	0.0396251	0.0791559
ArtHe_03515	hypothetical protein	-0.473246	0.0374273	0.0756233
ArtHe_03520	DUF4345 domain-containing protein	0.650498	0.00779186	0.0196433
ArtHe_03525	bifunctional riboflavin kinase/FAD synthetase	0.818732	0.00470646	0.0127157
ArtHe_03530	30S ribosomal protein S15	-0.947528	0.158535	0.245211
ArtHe_03535	polyribonucleotide nucleotidyltransferase	-1.02174	2.34847e-05	0.000115531
ArtHe_03540	insulinase family protein	-0.0881867	0.747227	0.81344
ArtHe_03545	MoaD/ThiS family protein	-0.0796721	0.731359	0.804062
ArtHe_03550	GTP 3',8-cyclase MoaA	0.482759	0.0571935	0.107185
ArtHe_03555	molybdopterin-dependent oxidoreductase	0.624118	0.0955876	0.162696
ArtHe_03560	tyrosine-protein phosphatase	0.704174	0.0973517	0.164986
ArtHe_03565	molybdopterin molybdotransferase MoeA	-0.0206046	0.881142	0.914179
ArtHe_03570	cyclic pyranopterin monophosphate synthase MoaC	-0.441515	0.0915578	0.156893
ArtHe_03575	MogA/MoaB family molybdenum cofactor biosynthesis protein	0.530217	0.124634	0.201032
ArtHe_03580	molybdenum cofactor biosynthesis protein MoaE	0.926811	0.0648888	0.119395
ArtHe_03585	4-hydroxy-tetrahydrodipicolinate reductase	-0.346921	0.00323452	0.00923926
ArtHe_03590	hypothetical protein	-0.258192	0.290927	0.398787
ArtHe_03595	DHA2 family efflux MFS transporter permease subunit	-0.498015	0.132901	0.212235
ArtHe_03600	DUF2268 domain-containing protein	0.0352698	0.935838	0.955309
ArtHe_03605	DUF1624 domain-containing protein	0.105065	0.56017	0.661518
ArtHe_03610	4-hydroxy-tetrahydrodipicolinate synthase	-0.492106	0.191083	0.285765
ArtHe_03615	ribonuclease J	-0.0193932	0.93616	0.955309
ArtHe_03620	DNA translocase FtsK	-0.53325	0.00369312	0.010301
ArtHe_03625	CDP-diacylglycerol--glycerol-3-phosphate 3-phosphatidyltransferase	-0.382201	0.102603	0.171668
ArtHe_03630	nicotinamide-nucleotide amidohydrolase family protein	-0.257305	0.279916	0.387745
ArtHe_03635	helix-turn-helix domain-containing protein	-0.296055	0.21375	0.312465
ArtHe_03640	MarR family transcriptional regulator	0.111118	0.718058	0.794553
ArtHe_03645	DUF3046 domain-containing protein	0.228896	0.485947	0.59169
ArtHe_03650	recombinase RecA	0.346049	0.307969	0.416146
ArtHe_03655	recombination regulator RecX	0.910111	0.0172533	0.0390987
ArtHe_03660	lytic transglycosylase domain-containing protein	0.0613523	0.673544	0.755743
ArtHe_03665	hypothetical protein	0.814554	0.0102584	0.0250761
ArtHe_03670	tRNA (N6-isopentenyl adenosine(37)-C2)-methylthiotransferase MiaB	-0.262716	0.341235	0.449983
ArtHe_03675	tRNA (adenosine(37)-N6)-dimethylallyltransferaseMiaA	-0.0346879	0.8958	0.925861
ArtHe_03680	diaminopimelate epimerase	-0.330511	0.0436623	0.0858224
ArtHe_03685	class I SAM-dependent methyltransferase	0.170519	0.534348	0.635975
ArtHe_03690	GTPase HflX	0.141399	0.650964	0.738065
ArtHe_03695	ATP-dependent DNA helicase	-0.254264	0.392052	0.499873
ArtHe_03700	transcriptional repressor LexA	0.964519	4.3557e-05	0.000202732
ArtHe_03705	LysM peptidoglycan-binding domain-containing protein	1.2724	0.000144626	0.000602666
ArtHe_03710	histidinol-phosphate transaminase	0.00943412	0.978014	0.984407
ArtHe_03715	imidazoleglycerol-phosphate dehydratase HisB	0.0871948	0.678058	0.758946
ArtHe_03720	imidazole glycerol phosphate synthase subunit HisH	0.606174	0.122003	0.198318
ArtHe_03725	hypothetical protein	-0.485004	0.415541	0.52242
ArtHe_03730	bifunctional 1-(5-phosphoribosyl)-5-((5- phosphoribosylamino)methylideneamino)imidazole-4- carboxamide isomerase/phosphoribosylanthranilate isomerase PriA	0.320182	0.273275	0.380062
ArtHe_03735	SseB family protein	0.441381	0.112868	0.186233
ArtHe_03740	MFS transporter	-0.101912	0.640653	0.732137
ArtHe_03745	DUF1844 domain-containing protein	0.448515	0.0374545	0.075635
ArtHe_03750	translation initiation factor IF-3	-0.783088	0.00842419	0.0210724
ArtHe_03755	50S ribosomal protein L35	-1.91509	0.0108909	0.026476
ArtHe_03760	50S ribosomal protein L20	-1.23164	3.92897e-10	4.10514e-09
ArtHe_03765	RNA methyltransferase	-0.60937	0.0756341	0.135301
ArtHe_03770	cation diffusion facilitator family transporter	-0.0995144	0.541272	0.64292
ArtHe_03775	MFS transporter	0.538492	0.147325	0.23059
ArtHe_03780	(deoxy)nucleoside triphosphate pyrophosphohydrolase	0.0926183	0.765857	0.829054
ArtHe_03785	Rv2578c family radical SAM protein	1.58995	1.8963e-08	1.5584e-07
ArtHe_03790	hypothetical protein	-0.0881805	0.692497	0.772347
ArtHe_03795	phenylalanine--tRNA ligase subunit alpha	-0.121339	0.688961	0.769568
ArtHe_03800	phenylalanine--tRNA ligase subunit beta	-0.338324	0.144288	0.226537
ArtHe_03805	HAD family phosphatase	0.476097	0.00022538	0.00089195
ArtHe_03810	TfoX/Sxy family protein	-0.028563	0.862691	0.899515
ArtHe_03815	quinone oxidoreductase	0.21133	0.42368	0.529899
ArtHe_03820	N-acetyl-gamma-glutamyl-phosphate reductase	-1.2521	1.97988e-06	1.18258e-05
ArtHe_03825	bifunctional glutamate N-acetyltransferase/amino-acid acetyltransferase ArgJ	-1.63265	1.87002e-13	2.77139e-12
ArtHe_03830	acetylglutamate kinase	-1.17036	5.70536e-09	5.12903e-08
ArtHe_03835	acetylornithine transaminase	-1.08632	9.25785e-10	9.15958e-09
ArtHe_03840	ornithine carbamoyltransferase	-0.985356	5.13169e-08	4.00362e-07
ArtHe_03845	arginine repressor	-0.566983	0.160105	0.246668
ArtHe_03850	argininosuccinate synthase	-0.910352	0.00254593	0.00748288
ArtHe_03855	argininosuccinate lyase	-0.734778	1.32757e-06	8.10733e-06
ArtHe_03860	pyridoxamine 5'-phosphate oxidase family protein	0.561412	0.120018	0.195721
ArtHe_03865	SRPBCC domain-containing protein	-0.87864	3.42241e-10	3.59708e-09
ArtHe_03870	DNA-3-methyladenine glycosylase	1.21479	0.00032791	0.00125351
ArtHe_03875	adenine phosphoribosyltransferase	0.259715	0.385833	0.493008
ArtHe_03880	AAA family ATPase	-0.0653137	0.760079	0.823806
ArtHe_03885	tyrosine--tRNA ligase	-0.473082	0.00131649	0.00421992
ArtHe_03890	16S ribosomal RNA	-1.14249	0.0401156	0.0800504
ArtHe_03895	23S ribosomal RNA	0.376157	0.428222	0.534636
ArtHe_03900	5S ribosomal RNA	4.6389	0.00391774	0.0108666
ArtHe_03905	maleylpyruvate isomerase family mycothiol-dependent enzyme	-0.194797	0.748587	0.814591
ArtHe_03910	hypothetical protein	-0.0126728	0.977374	0.984321
ArtHe_03915	hypothetical protein	-0.550102	0.0913903	0.156793
ArtHe_03920	HAD-IIA family hydrolase	-0.399261	0.296935	0.405141
ArtHe_03925	hypothetical protein	-0.173188	0.367153	0.474792
ArtHe_03930	TlyA family RNA methyltransferase	0.331059	0.233535	0.33435
ArtHe_03935	NAD kinase	0.885705	0.000491247	0.00178096
ArtHe_03940	DNA repair protein RecN	0.806419	0.0712865	0.128694
ArtHe_03945	CTP synthase	-0.756757	0.0334373	0.0685307
ArtHe_03950	NUDIX hydrolase	-0.484141	0.173219	0.26321
ArtHe_03955	site-specific tyrosine recombinase XerD	0.718218	0.00125576	0.00404354
ArtHe_03960	8-oxo-dGTP diphosphatase	1.37262	0.000624161	0.00219323
ArtHe_03965	DUF4188 domain-containing protein	1.45331	6.51702e-12	8.23165e-11
ArtHe_03970	MerR family transcriptional regulator	1.58194	0.00539353	0.0142696
ArtHe_03975	bifunctional 2-methylcitrate synthase/citrate synthase	1.2423	1.90089e-07	1.352e-06
ArtHe_03980	methylisocitrate lyase	1.69564	0.000257025	0.00100595
ArtHe_03985	MmgE/PrpD family protein	0.958782	0.0445193	0.0870074
ArtHe_03990	GntR family transcriptional regulator	0.677782	0.16955	0.258745
ArtHe_03995	AEC family transporter	0.157689	0.422684	0.529214
ArtHe_04000	AMP-binding protein	1.41192	0.00113597	0.00370496
ArtHe_04005	sodium:solute symporter	0.362219	0.0180844	0.0407473
ArtHe_04010	response regulator	0.312035	0.173748	0.263786
ArtHe_04015	ATP-binding protein	0.898328	0.00143734	0.00455373
ArtHe_04020	cation:dicarboxylase symporter family transporter	3.50255	2.83149e-31	1.49689e-29
ArtHe_04025	VOC family protein	0.443284	0.189491	0.283796
ArtHe_04030	AAA family ATPase	0.205821	0.41398	0.520709
ArtHe_04035	segregation/condensation protein A	1.81254	0.000126177	0.000531287
ArtHe_04040	SMC-Scp complex subunit ScpB	0.889269	4.3203e-06	2.4484e-05
ArtHe_04045	rRNA pseudouridine synthase	0.37065	0.149219	0.233349
ArtHe_04050	prephenate dehydrogenase	0.67368	0.0789209	0.139629
ArtHe_04055	(d)CMP kinase	0.214493	0.404487	0.512042
ArtHe_04060	ribosome biogenesis GTPase Der	0.82308	2.71111e-07	1.87554e-06
ArtHe_04065	tRNA-Pro	-0.4577	0.20914	0.306612
ArtHe_04070	metalloregulator ArsR/SmtB family transcription factor	-1.08707	0.000442469	0.00162744
ArtHe_04075	cation diffusion facilitator family transporter	-1.23482	0.000951455	0.00317331
ArtHe_04080	nucleoside deaminase	-0.0722005	0.576739	0.676947
ArtHe_04085	hypothetical protein	-0.613611	0.0763581	0.136252
ArtHe_04090	alpha/beta fold hydrolase	0.435579	0.333794	0.442312
ArtHe_04095	hypothetical protein	1.16884	6.9225e-06	3.8133e-05
ArtHe_04100	glycerol-3-phosphate dehydrogenase/oxidase	1.15151	9.21794e-05	0.00039817
ArtHe_04105	TetR/AcrR family transcriptional regulator	1.06191	6.99487e-05	0.000312432
ArtHe_04110	FAD-binding oxidoreductase	1.40879	0.000196304	0.000793975
ArtHe_04115	hypothetical protein	0.282436	0.337873	0.446072
ArtHe_04120	GMC family oxidoreductase	0.635633	0.0533135	0.101116
ArtHe_04125	FUSC family protein	0.0240736	0.918262	0.94357
ArtHe_04130	urease subunit gamma	-2.41482	6.68046e-23	2.094e-21
ArtHe_04135	hypothetical protein	-2.50415	7.06957e-66	1.04335e-63
ArtHe_04140	urease subunit beta	-2.71175	5.089e-16	9.84986e-15
ArtHe_04145	urease subunit alpha	-3.20816	1.34891e-24	4.87533e-23
ArtHe_04150	urease accessory protein	-2.56359	4.80068e-22	1.37129e-20
ArtHe_04155	urease accessory protein UreG	-2.24862	7.46557e-19	1.79885e-17
ArtHe_04160	urease accessory protein UreD	-2.07262	5.1894e-25	1.93483e-23
ArtHe_04165	HoxN/HupN/NixA family nickel/cobalt transporter	-2.52344	1.80908e-10	1.94174e-09
ArtHe_04170	urea transporter	-2.27877	5.65128e-08	4.37049e-07
ArtHe_04175	fluoride efflux transporter CrcB	-1.07102	0.077425	0.13767
ArtHe_04180	CrcB family protein	-1.75082	5.96554e-07	3.85583e-06
ArtHe_04185	universal stress protein	-1.16673	0.0030064	0.00865043
ArtHe_04190	alpha/beta hydrolase	1.36993	0.00166389	0.00522012
ArtHe_04195	alpha/beta fold hydrolase	-0.722736	0.00243165	0.00722559
ArtHe_04200	heavy-metal-associated domain-containing protein	0.557585	0.131737	0.210566
ArtHe_04205	heavy-metal-associated domain-containing protein	-0.26102	0.0508779	0.0972529
ArtHe_04210	heavy metal translocating P-type ATPase	0.312077	0.192975	0.287796
ArtHe_04215	YHS domain-containing protein	0.292368	0.133767	0.213137
ArtHe_04220	hypothetical protein	-1.2844	8.0918e-13	1.13285e-11
ArtHe_04225	SDR family oxidoreductase	-0.321832	0.320952	0.429796
ArtHe_04230	PQQ-dependent sugar dehydrogenase	-0.208758	0.430512	0.536738
ArtHe_04235	FAD-dependent monooxygenase	2.0176	5.26762e-06	2.94289e-05
ArtHe_04240	RidA family protein	-2.63606	7.75052e-43	5.71923e-41
ArtHe_04245	helix-turn-helix transcriptional regulator	-0.298328	0.452553	0.558907
ArtHe_04250	NAD(P)H-binding protein	-1.45121	0.000358446	0.00135933
ArtHe_04255	MFS transporter	-1.40857	9.16843e-14	1.40583e-12
ArtHe_04260	TetR/AcrR family transcriptional regulator	-0.790328	0.0151314	0.0350068
ArtHe_04265	class I SAM-dependent methyltransferase	1.30695	0.0290532	0.060462
ArtHe_04270	FHA domain-containing protein	-0.85567	0.0254217	0.0538538
ArtHe_04275	MerR family transcriptional regulator	-0.286518	0.174817	0.264926
ArtHe_04280	bifunctional nuclease family protein	0.0736929	0.790053	0.847477
ArtHe_04285	MerR family transcriptional regulator	-0.132745	0.731419	0.804062
ArtHe_04290	ParA family protein	0.0364219	0.816454	0.865573
ArtHe_04295	pyruvate carboxylase	-0.202801	0.201818	0.297975
ArtHe_04300	mycothione reductase	-0.760637	3.75942e-08	2.97894e-07
ArtHe_04305	AMP-dependent synthetase/ligase	0.235663	0.143606	0.225767
ArtHe_04310	ROK family glucokinase	0.254085	0.393707	0.500902
ArtHe_04315	hypothetical protein	0.509463	0.0529607	0.100529
ArtHe_04320	alpha/beta fold hydrolase	-0.78026	0.0261127	0.0550216
ArtHe_04325	1-acyl-sn-glycerol-3-phosphate acyltransferase	-0.273746	0.244796	0.346688
ArtHe_04330	3-deoxy-7-phosphoheptulonate synthase class II	-0.225643	0.312096	0.420481
ArtHe_04335	PASTA domain-containing protein	-0.586955	0.000259685	0.00101229
ArtHe_04340	LysM peptidoglycan-binding domain-containing protein	-1.28151	0.000578532	0.00205327
ArtHe_04345	Rv2175c family DNA-binding protein	-1.05909	1.74757e-05	8.94494e-05
ArtHe_04350	polyprenyl synthetase family protein	0.0494005	0.791133	0.848121
ArtHe_04355	hypothetical protein	0.0683428	0.779812	0.839542
ArtHe_04360	DNA polymerase IV	0.267781	0.285682	0.393118
ArtHe_04365	DUF3040 domain-containing protein	-0.541101	0.345669	0.454271
ArtHe_04370	division/cell wall cluster transcriptional repressor MraZ	0.640936	0.152812	0.238021
ArtHe_04375	16S rRNA (cytosine(1402)-N(4))-methyltransferaseRsmH	0.319182	0.156897	0.243314
ArtHe_04380	hypothetical protein	-0.669248	0.0334528	0.0685307
ArtHe_04385	penicillin-binding protein 2	-0.722358	0.0204064	0.045034
ArtHe_04390	UDP-N-acetylmuramoyl-L-alanyl-D-glutamate--2, 6-diaminopimelate ligase	0.024351	0.895093	0.925861
ArtHe_04395	UDP-N-acetylmuramoyl-tripeptide--D-alanyl-D- alanine ligase	-0.459363	0.151287	0.235854
ArtHe_04400	phospho-N-acetylmuramoyl-pentapeptide- transferase	-0.869855	0.039645	0.0791559
ArtHe_04405	UDP-N-acetylmuramoyl-L-alanine--D-glutamate ligase	0.384921	0.222383	0.322039
ArtHe_04410	putative lipid II flippase FtsW	0.129661	0.61707	0.711942
ArtHe_04415	undecaprenyldiphospho-muramoylpentapeptide beta-N-acetylglucosaminyltransferase	0.403378	0.0567707	0.106505
ArtHe_04420	UDP-N-acetylmuramate--L-alanine ligase	-0.403115	0.0135905	0.0319638
ArtHe_04425	cell division protein FtsQ/DivIB	0.0832776	0.645837	0.735078
ArtHe_04430	cell division protein FtsZ	0.253178	0.0779005	0.138238
ArtHe_04435	polyphenol oxidase family protein	0.440279	0.0864911	0.150025
ArtHe_04440	YggS family pyridoxal phosphate-dependent enzyme	0.836053	0.000550394	0.00196522
ArtHe_04445	cell division protein SepF	-0.573559	0.0108144	0.0263261
ArtHe_04450	YggT family protein	-0.426903	0.429602	0.535981
ArtHe_04455	DivIVA domain-containing protein	0.605291	0.0825958	0.144577
ArtHe_04460	signal peptidase II	-0.0738162	0.836313	0.879052
ArtHe_04465	RluA family pseudouridine synthase	-0.0894098	0.608636	0.704046
ArtHe_04470	DNA polymerase III subunit alpha	-0.766914	0.00247049	0.00731034
ArtHe_04475	histidinol dehydrogenase	-0.0766166	0.793113	0.849216
ArtHe_04480	transcriptional regulator NrdR	0.00989027	0.935213	0.955169
ArtHe_04485	ROK family protein	-1.26849	5.91004e-05	0.00026769
ArtHe_04490	type I methionyl aminopeptidase	-1.55083	0.000766635	0.00261349
ArtHe_04495	SPOR domain-containing protein	-1.06308	3.00525e-12	3.97187e-11
ArtHe_04500	3-methyl-2-oxobutanoate hydroxymethyltransferase	-0.124909	0.478099	0.584142
ArtHe_04505	glutamine synthetase family protein	-0.584829	0.0441723	0.0865846
ArtHe_04510	bifunctional [glutamine synthetase] adenylyltransferase/[glutamine synthetase]-adenylyl-L-tyrosine phosphorylase	0.61754	0.0710553	0.128538
ArtHe_04515	amino acid ABC transporter substrate-binding protein/permease	-0.765982	0.00626479	0.0162207
ArtHe_04520	amino acid ABC transporter ATP-binding protein	-0.710444	0.00106019	0.00348673
ArtHe_04525	beta-lactamase family protein	-0.276231	0.302377	0.410824
ArtHe_04530	type I glutamate--ammonia ligase	-1.76082	0.000574606	0.00204138
ArtHe_04535	RDD family protein	-0.443335	0.377251	0.484493
ArtHe_04540	DUF4191 domain-containing protein	-0.896577	0.0513628	0.098021
ArtHe_04545	lipoyl synthase	-1.06232	7.41992e-07	4.6931e-06
ArtHe_04550	lipoyl(octanoyl) transferase LipB	-0.767578	0.0616779	0.114799
ArtHe_04555	serine/threonine protein kinase	0.717464	0.0897837	0.154601
ArtHe_04560	S41 family peptidase	-0.186903	0.418221	0.524739
ArtHe_04565	OsmC family protein	-1.6357	8.21096e-06	4.48124e-05
ArtHe_04570	hypothetical protein	0.627815	0.238845	0.339891
ArtHe_04575	2-oxoglutarate dehydrogenase, E2 component, dihydrolipoamide succinyltransferase	-0.734351	1.65705e-09	1.56514e-08
ArtHe_04580	dihydrolipoyl dehydrogenase	-1.14214	0.000886989	0.00297793
ArtHe_04585	leucyl aminopeptidase	-0.293993	0.0231172	0.050019
ArtHe_04590	PAC2 family protein	0.501111	0.0463091	0.0898285
ArtHe_04595	MFS transporter	0.0454352	0.795998	0.850505
ArtHe_04600	DUF4192 domain-containing protein	1.66837	2.58987e-05	0.000126703
ArtHe_04605	RNA polymerase sigma factor	-0.467763	0.0641141	0.118401
ArtHe_04610	MFS transporter	2.66533	2.66915e-15	4.72706e-14
ArtHe_04615	aspartate/glutamate racemase family protein	2.19313	6.02353e-16	1.14706e-14
ArtHe_04620	hypothetical protein	-0.796713	0.21821	0.317412
ArtHe_04625	type IIA DNA topoisomerase subunit B	-0.473399	0.0808248	0.142075
ArtHe_04630	M56 family metallopeptidase	-0.270505	0.284903	0.392199
ArtHe_04635	BlaI/MecI/CopY family transcriptional regulator	-0.899093	0.021885	0.0476438
ArtHe_04640	cytochrome ubiquinol oxidase subunit I	-2.15688	7.16663e-10	7.25062e-09
ArtHe_04645	cytochrome d ubiquinol oxidase subunit II	-2.17913	2.43322e-11	2.86328e-10
ArtHe_04650	thiol reductant ABC exporter subunit CydD	-2.20052	2.54467e-06	1.50471e-05
ArtHe_04655	GNAT family N-acetyltransferase	-0.495166	0.0366509	0.0742238
ArtHe_04660	metal-dependent transcriptional regulator	0.411595	0.111099	0.183798
ArtHe_04665	glycine betaine ABC transporter substrate-binding protein	2.59554	2.15502e-45	1.77513e-43
ArtHe_04670	ABC transporter permease subunit	1.62634	1.70011e-08	1.41026e-07
ArtHe_04675	glycine betaine/L-proline ABC transporter ATP-binding protein	3.0421	1.82211e-22	5.42346e-21
ArtHe_04680	DNA topoisomerase IV subunit A	-0.178616	0.143417	0.225576
ArtHe_04685	GNAT family N-acetyltransferase	-0.101077	0.486523	0.591984
ArtHe_04690	DUF5998 family protein	-0.418864	0.306996	0.415347
ArtHe_04695	alkaline phosphatase family protein	0.371767	0.0433831	0.0854157
ArtHe_04700	thymidine kinase	0.558456	0.0142726	0.033237
ArtHe_04705	septation protein SepH	-0.400726	0.0439828	0.0862608
ArtHe_04710	DUF4193 domain-containing protein	-1.33819	1.50368e-09	1.42789e-08
ArtHe_04715	DUF3093 domain-containing protein	-0.522636	0.0810029	0.142247
ArtHe_04720	dUTP diphosphatase	-0.0798058	0.646052	0.735083
ArtHe_04725	DUF3710 domain-containing protein	0.385137	0.347074	0.45531
ArtHe_04730	hypothetical protein	-0.752768	0.00597562	0.0155401
ArtHe_04735	DUF3159 domain-containing protein	-0.796276	0.000258985	0.00101138
ArtHe_04740	TrkA family potassium uptake protein	-0.926929	0.00632833	0.0163613
ArtHe_04745	TrkA family potassium uptake protein	-0.728459	0.0110172	0.0267464
ArtHe_04750	class I SAM-dependent RNA methyltransferase	0.577649	0.0137584	0.0322833
ArtHe_04755	aconitate hydratase	-1.47927	8.67038e-05	0.000378208
ArtHe_04760	1-deoxy-D-xylulose-5-phosphate synthase	-0.441858	0.017237	0.0390867
ArtHe_04765	SDR family oxidoreductase	-0.328243	0.0795511	0.140604
ArtHe_04770	hypothetical protein	-3.64352	1.22598e-18	2.89494e-17
ArtHe_04775	aldo/keto reductase	-0.325426	0.0112002	0.0270977
ArtHe_04780	methyltransferase domain-containing protein	0.800239	0.0105038	0.0256405
ArtHe_04785	DsbA family protein	-1.30429	7.10168e-12	8.88839e-11
ArtHe_04790	magnesium and cobalt transport protein CorA	-0.954167	0.00216496	0.00654292
ArtHe_04795	excinuclease ABC subunit UvrA	1.05616	1.31224e-10	1.439e-09
ArtHe_04800	bile acid:sodium symporter	0.399955	0.17132	0.260795
ArtHe_04805	DNA alkylation repair protein	0.743387	0.0577663	0.10803
ArtHe_04810	dihydrofolate reductase family protein	0.00164537	0.995682	0.996244
ArtHe_04815	2-dehydropantoate 2-reductase	-0.838453	4.21956e-11	4.80568e-10
ArtHe_04820	LysE family translocator	0.999898	0.201038	0.297238
ArtHe_04825	AraC family transcriptional regulator	-0.737681	0.0283035	0.05918
ArtHe_04830	hypothetical protein	0.250815	0.618234	0.713053
ArtHe_04835	hypothetical protein	0.0804584	0.592228	0.690023
ArtHe_04840	3-hydroxyacyl-CoA dehydrogenase NAD-binding domain-containing protein	-0.871805	9.64818e-08	7.20968e-07
ArtHe_04845	thiolase family protein	-0.573747	0.0283265	0.0591933
ArtHe_04850	exo-alpha-sialidase	0.482897	0.0414974	0.0824825
ArtHe_04855	DUF305 domain-containing protein	0.4223	0.0340903	0.0697158
ArtHe_04860	DUF6153 family protein	-0.176408	0.516703	0.619344
ArtHe_04865	hemolysin family protein	1.43311	1.38269e-07	1.00564e-06
ArtHe_04870	hemolysin family protein	1.25666	7.42911e-10	7.47554e-09
ArtHe_04875	FAD-dependent oxidoreductase	-0.431587	0.150971	0.235672
ArtHe_04880	RNA polymerase sigma factor SigJ	0.586612	0.192751	0.287584
ArtHe_04885	HRDC domain-containing protein	0.409384	0.207393	0.304555
ArtHe_04890	DUF3000 domain-containing protein	-0.763858	0.000194881	0.000789781
ArtHe_04895	low specificity L-threonine aldolase	-1.44443	3.41807e-21	9.53291e-20
ArtHe_04900	SDR family oxidoreductase	-1.59826	4.27969e-21	1.17509e-19
ArtHe_04905	DUF6421 family protein	-1.65052	2.70946e-06	1.59682e-05
ArtHe_04910	peptide chain release factor 3	-0.360394	0.0445354	0.0870074
ArtHe_04915	acetyl-CoA C-acetyltransferase	-0.218012	0.482042	0.588148
ArtHe_04920	DUF2809 domain-containing protein	0.533968	0.241953	0.343271
ArtHe_04925	V-type ATP synthase subunit D	0.0757251	0.896877	0.926016
ArtHe_04930	V-type ATP synthase subunit B	-0.163796	0.646894	0.735153
ArtHe_04935	V-type ATP synthase subunit A	0.339044	0.401123	0.508511
ArtHe_04940	hypothetical protein	0.20507	0.709631	0.786948
ArtHe_04945	hypothetical protein	0.14864	0.690175	0.770438
ArtHe_04950	ATP synthase subunit C	-0.621136	0.198977	0.294983
ArtHe_04955	hypothetical protein	-0.964709	0.000103623	0.000444347
ArtHe_04960	hypothetical protein	-0.0966412	0.79592	0.850505
ArtHe_04965	hypothetical protein	-0.852716	0.0191875	0.0428243
ArtHe_04970	hypothetical protein	-1.17692	1.78298e-16	3.56798e-15
ArtHe_04975	peptide-methionine (R)-S-oxide reductase MsrB	0.285024	0.0618002	0.114966
ArtHe_04980	hypothetical protein	0.54051	0.0701829	0.12722
ArtHe_04985	alpha/beta hydrolase	0.767247	0.0173382	0.0392157
ArtHe_04990	DUF1304 domain-containing protein	0.665492	0.00429151	0.0117834
ArtHe_04995	hypothetical protein	0.386207	0.28481	0.392199
ArtHe_05000	HNH endonuclease	0.665492	0.00429151	0.0117834
ArtHe_05005	FBP domain-containing protein	-0.517395	0.0562129	0.105571
ArtHe_05010	Cys-tRNA(Pro) deacylase	0.603423	0.204467	0.300945
ArtHe_05015	SufE family protein	0.245281	0.501632	0.605377
ArtHe_05020	sulfurtransferase	-0.528607	0.135141	0.215132
ArtHe_05025	cell division protein ZapE	-0.187192	0.316758	0.425952
ArtHe_05030	antitoxin	-0.0106392	0.962827	0.974659
ArtHe_05035	tRNA-Gly	#N/A	#N/A	#N/A
ArtHe_05040	tRNA-Val	#N/A	#N/A	#N/A
ArtHe_05045	tRNA-Gly	#N/A	#N/A	#N/A
ArtHe_05050	tRNA-Val	#N/A	#N/A	#N/A
ArtHe_05055	tRNA-Cys	#N/A	#N/A	#N/A
ArtHe_05060	tRNA-Gly	-1.14645	0.217988	0.317221
ArtHe_05065	tRNA-Val	-0.396993	0.678166	0.758946
ArtHe_05070	PepSY domain-containing protein	0.592755	0.108258	0.180024
ArtHe_05075	PD-(D/E)XK nuclease family protein	0.703824	2.79707e-05	0.000136088
ArtHe_05080	peptide deformylase	0.328823	0.0209103	0.045974
ArtHe_05085	methionyl-tRNA formyltransferase	0.35342	0.176617	0.26734
ArtHe_05090	rRNA small subunit methyltransferase B	0.446477	0.256456	0.360034
ArtHe_05095	ribulose-phosphate 3-epimerase	0.259965	0.125963	0.202525
ArtHe_05100	SMP-30/gluconolactonase/LRE family protein	-1.95948	1.25143e-11	1.52322e-10
ArtHe_05105	ATP-binding cassette domain-containing protein	-0.407715	0.0648465	0.119395
ArtHe_05110	nicotinamide riboside transporter PnuC	-0.349612	0.479981	0.586239
ArtHe_05115	bifunctional diaminohydroxyphosphoribosylaminopyrimidine deaminase/5-amino-6-(5-phosphoribosylamino)uracil reductase RibD	-0.117008	0.842805	0.884508
ArtHe_05120	riboflavin synthase	0.240173	0.659838	0.745026
ArtHe_05125	3,4-dihydroxy-2-butanone-4-phosphate synthase	0.448511	0.403844	0.511411
ArtHe_05130	GTP cyclohydrolase II	0.621055	0.245788	0.347538
ArtHe_05135	6,7-dimethyl-8-ribityllumazine synthase	0.749499	0.107035	0.178241
ArtHe_05140	hypothetical protein	0.849946	0.0497229	0.0953538
ArtHe_05145	DUF1801 domain-containing protein	-0.211834	0.443962	0.550986
ArtHe_05150	MFS transporter	-0.429564	0.00391655	0.0108666
ArtHe_05155	amidohydrolase family protein	0.0963096	0.407826	0.515163
ArtHe_05160	YciI family protein	0.209577	0.297912	0.405848
ArtHe_05165	hypothetical protein	-0.592104	0.0716743	0.129108
ArtHe_05170	amidohydrolase family protein	0.39499	0.153872	0.239461
ArtHe_05175	NACHT domain-containing protein	-1.01548	0.0542891	0.102775
ArtHe_05180	phosphoribosyl-ATP diphosphatase	-1.02812	0.0627414	0.116412
ArtHe_05185	ATP phosphoribosyltransferase	-0.695255	0.0191274	0.042744
ArtHe_05190	imidazole glycerol phosphate synthase subunit HisF	-1.22042	0.000241457	0.000949214
ArtHe_05195	hypothetical protein	-0.598858	0.254385	0.358121
ArtHe_05200	MmcQ/YjbR family DNA-binding protein	-1.0551	0.000511396	0.00184457
ArtHe_05205	helix-turn-helix transcriptional regulator	-0.326816	0.348081	0.456124
ArtHe_05210	NAD(P)-dependent alcohol dehydrogenase	-0.59315	0.190484	0.285042
ArtHe_05215	TIGR03085 family metal-binding protein	-1.15559	7.77142e-06	4.26766e-05
ArtHe_05220	phosphoribosyl-AMP cyclohydrolase	-0.290182	0.222708	0.322103
ArtHe_05225	anthranilate synthase component I	0.0572181	0.779432	0.839542
ArtHe_05230	Trp biosynthesis-associated membrane protein	-0.0915073	0.741819	0.810837
ArtHe_05235	hypothetical protein	-0.0618994	0.655762	0.741605
ArtHe_05240	indole-3-glycerol phosphate synthase TrpC	-0.0773687	0.616732	0.711784
ArtHe_05245	tryptophan synthase subunit beta	-0.270055	0.291939	0.399864
ArtHe_05250	tryptophan synthase subunit alpha	-0.262743	0.358223	0.465966
ArtHe_05255	prolipoprotein diacylglyceryl transferase	-0.682692	0.135559	0.21541
ArtHe_05260	glutamate synthase large subunit	-1.95017	2.25428e-05	0.000111362
ArtHe_05265	glutamate synthase subunit beta	-0.165719	0.694224	0.773982
ArtHe_05270	pyruvate kinase	-0.947669	3.43597e-08	2.75344e-07
ArtHe_05275	hypothetical protein	-2.51408	0.0168622	0.0383596
ArtHe_05280	hypothetical protein	#N/A	#N/A	#N/A
ArtHe_05285	DUF6325 family protein	-2.27102	1.17905e-10	1.29961e-09
ArtHe_05290	response regulator	-0.703399	2.32582e-05	0.000114576
ArtHe_05295	tRNA-Leu	0.285167	0.698382	0.778128
ArtHe_05300	MFS transporter	0.475168	0.283703	0.391306
ArtHe_05305	zinc-binding dehydrogenase	-0.55549	0.0707361	0.128092
ArtHe_05310	5'-3' exonuclease	-0.181082	0.255294	0.358972
ArtHe_05315	ferritin-like domain-containing protein	0.339537	0.11653	0.191264
ArtHe_05320	TetR/AcrR family transcriptional regulator	0.265841	0.133293	0.212572
ArtHe_05325	ABC transporter permease	0.00323858	0.989731	0.991317
ArtHe_05330	bile acid:sodium symporter family protein	0.406059	0.24526	0.347206
ArtHe_05335	XRE family transcriptional regulator	0.157848	0.458068	0.56434
ArtHe_05340	NAD(P)/FAD-dependent oxidoreductase	1.13919	0.000535803	0.00191892
ArtHe_05345	HNH endonuclease	-0.250783	0.464761	0.571394
ArtHe_05350	polysaccharide deacetylase family protein	-2.30902	3.47967e-16	6.80938e-15
ArtHe_05355	NUDIX domain-containing protein	0.196376	0.663192	0.746908
ArtHe_05360	winged helix DNA-binding domain-containing protein	0.403579	0.226239	0.326411
ArtHe_05365	ROK family protein	0.20795	0.60454	0.700681
ArtHe_05370	type I glyceraldehyde-3-phosphate dehydrogenase	-0.0713504	0.834181	0.878459
ArtHe_05375	CotH kinase family protein	-0.0404483	0.801315	0.854382
ArtHe_05380	polyphosphate polymerase domain-containing protein	0.0870514	0.827706	0.874622
ArtHe_05385	DUF4956 domain-containing protein	0.219018	0.601148	0.698349
ArtHe_05390	LssY C-terminal domain-containing protein	-0.863331	0.000488619	0.00177325
ArtHe_05395	DASS family sodium-coupled anion symporter	-3.6398	9.36302e-25	3.41895e-23
ArtHe_05400	tartrate dehydrogenase	-1.78906	7.67849e-20	1.94266e-18
ArtHe_05405	FAD-binding monooxygenase	-0.18336	0.286243	0.393585
ArtHe_05410	IclR family transcriptional regulator	-0.180124	0.527328	0.629099
ArtHe_05415	MFS transporter	-1.29296	2.75556e-15	4.85583e-14
ArtHe_05420	MarR family transcriptional regulator	-0.711895	0.0964076	0.163583
ArtHe_05425	hypothetical protein	-0.778644	0.0451988	0.0880121
ArtHe_05430	ABC transporter ATP-binding protein/permease	-1.08705	1.64734e-05	8.46864e-05
ArtHe_05435	MarR family transcriptional regulator	-0.329723	0.254785	0.358542
ArtHe_05440	DUF3445 domain-containing protein	-0.474169	0.00221375	0.0066563
ArtHe_05445	PDR/VanB family oxidoreductase	-0.343514	0.0144972	0.0336821
ArtHe_05450	hypothetical protein	-0.264404	0.336743	0.445054
ArtHe_05455	SNG1 family protein	-2.48599	9.56153e-43	6.77339e-41
ArtHe_05460	pyridoxal phosphate-dependent aminotransferase	0.100965	0.424056	0.530183
ArtHe_05465	NAD(P)-binding domain-containing protein	0.74286	0.0217991	0.0475154
ArtHe_05470	arsenate reductase ArsC	0.343459	0.324495	0.433231
ArtHe_05475	ACR3 family arsenite efflux transporter	0.826043	3.83807e-07	2.5747e-06
ArtHe_05480	metalloregulator ArsR/SmtB family transcription factor	-0.875489	0.0654203	0.120129
ArtHe_05485	HemK family protein methyltransferase	-0.173625	0.413715	0.520561
ArtHe_05490	TOBE domain-containing protein	-0.404906	0.0353007	0.0720249
ArtHe_05495	molybdate ABC transporter substrate-binding protein	0.255122	0.405544	0.51283
ArtHe_05500	ABC transporter permease	-0.0774838	0.853304	0.893309
ArtHe_05505	ABC transporter ATP-binding protein	0.0632602	0.901108	0.929448
ArtHe_05510	aldo/keto reductase	0.952521	0.000906874	0.00303893
ArtHe_05515	sugar ABC transporter substrate-binding protein	-0.203324	0.548051	0.649453
ArtHe_05520	sugar ABC transporter permease	-0.66612	0.0511374	0.0976434
ArtHe_05525	carbohydrate ABC transporter permease	-0.451311	0.377784	0.484823
ArtHe_05530	LLM class flavin-dependent oxidoreductase	-0.607399	0.0217493	0.0474652
ArtHe_05535	pentapeptide repeat-containing protein	-0.00914039	0.977789	0.984407
ArtHe_05540	macrolide 2'-phosphotransferase	0.569674	0.0149034	0.034547
ArtHe_05545	MetQ/NlpA family ABC transporter substrate-binding protein	0.744134	0.0210483	0.0462201
ArtHe_05550	methionine ABC transporter ATP-binding protein	0.646013	0.0418668	0.0829838
ArtHe_05555	ABC transporter permease subunit	0.148759	0.737625	0.808625
ArtHe_05560	ATP-dependent helicase HrpB	0.529327	0.284441	0.391867
ArtHe_05565	CarD family transcriptional regulator	0.165383	0.500909	0.60471
ArtHe_05570	LysM peptidoglycan-binding domain-containing protein	-1.68797	0.000451198	0.00165611
ArtHe_05575	MBL fold metallo-hydrolase	-1.20628	6.17265e-07	3.95362e-06
ArtHe_05580	YegP family protein	-0.607288	0.12209	0.198369
ArtHe_05585	hypothetical protein	-0.466441	0.255619	0.359144
ArtHe_05590	hypothetical protein	0.970843	0.151132	0.235818
ArtHe_05595	hypothetical protein	1.87755	0.0505126	0.0966068
ArtHe_05600	ABC transporter ATP-binding protein	0.227183	0.793946	0.849338
ArtHe_05605	iron ABC transporter permease	3.16548	0.0100298	0.0245511
ArtHe_05610	ABC transporter substrate-binding protein	3.15221	1.93477e-08	1.58634e-07
ArtHe_05615	hypothetical protein	4.59834	4.7119e-14	7.41758e-13
ArtHe_05620	DNA alkylation repair protein	-0.205083	0.240972	0.34223
ArtHe_05625	DUF2236 domain-containing protein	-1.99497	3.80064e-12	4.96747e-11
ArtHe_05630	glycerophosphodiester phosphodiesterase	-2.07887	1.19704e-09	1.15845e-08
ArtHe_05635	metal-sensitive transcriptional regulator	-1.43541	0.00521393	0.0138855
ArtHe_05640	hypothetical protein	-2.19207	2.02558e-17	4.4016e-16
ArtHe_05645	alkaline phosphatase	-2.99556	1.82015e-58	2.4796e-56
ArtHe_05650	L-threonylcarbamoyladenylate synthase	-0.628335	4.5898e-05	0.000211681
ArtHe_05655	hypothetical protein	0.555602	0.10869	0.180572
ArtHe_05660	VOC family protein	-0.960748	4.84388e-06	2.72333e-05
ArtHe_05665	MFS transporter	0.322817	0.364337	0.472357
ArtHe_05670	non-homologous end-joining DNA ligase	0.069333	0.739393	0.809311
ArtHe_05675	malonic semialdehyde reductase	-1.96818	2.72837e-07	1.88014e-06
ArtHe_05680	glycosyltransferase family 2 protein	-0.763687	0.0198118	0.0439682
ArtHe_05685	alpha/beta hydrolase	-0.457149	0.0166213	0.0379333
ArtHe_05690	methyltransferase domain-containing protein	-0.412367	0.22959	0.33017
ArtHe_05695	1-acyl-sn-glycerol-3-phosphate acyltransferase	-0.359025	0.00799816	0.0200918
ArtHe_05700	galactose-1-phosphate uridylyltransferase	0.311895	0.0821782	0.143954
ArtHe_05705	galactokinase	1.16276	0.0234891	0.0505152
ArtHe_05710	SDR family oxidoreductase	0.281089	0.245949	0.347627
ArtHe_05715	carboxylesterase/lipase family protein	-2.57397	5.23603e-27	2.18188e-25
ArtHe_05720	ATP-binding cassette domain-containing protein	-0.0056056	0.988479	0.990997
ArtHe_05725	hypothetical protein	-0.715548	0.0764981	0.136365
ArtHe_05730	carboxylesterase/lipase family protein	-0.509255	0.0363784	0.0737545
ArtHe_05735	dihydrolipoyl dehydrogenase	-0.941737	3.72025e-08	2.95452e-07
ArtHe_05740	pyrimidine reductase family protein	-0.547801	0.0454829	0.0884682
ArtHe_05745	dihydropteroate synthase	-0.950249	0.013476	0.0317367
ArtHe_05750	ATP-dependent DNA ligase	-0.450067	0.00265596	0.00776829
ArtHe_05755	acyl-CoA thioesterase	-0.544005	0.332396	0.441284
ArtHe_05760	MFS transporter	0.867701	0.00123092	0.00398167
ArtHe_05765	AarF/ABC1/UbiB kinase family protein	-0.994724	2.52817e-12	3.37916e-11
ArtHe_05770	MHS family MFS transporter	1.10805	0.0192344	0.0428749
ArtHe_05775	shikimate dehydrogenase	1.21922	0.00250992	0.00741463
ArtHe_05780	sugar phosphate isomerase/epimerase and 4-hydroxyphenylpyruvate domain-containing protein	1.22358	1.17611e-10	1.29961e-09
ArtHe_05785	helix-turn-helix domain-containing protein	0.054241	0.846311	0.887662
ArtHe_05790	glutaminase A	-1.95284	3.78731e-11	4.32731e-10
ArtHe_05795	amino acid permease	-2.58679	3.06546e-06	1.79173e-05
ArtHe_05800	glutamate decarboxylase	-1.50215	4.88008e-05	0.000224192
ArtHe_05805	Hsp20/alpha crystallin family protein	-2.78328	5.14361e-22	1.45749e-20
ArtHe_05810	MFS transporter	-2.40461	1.93325e-15	3.51158e-14
ArtHe_05815	PaaI family thioesterase	0.72137	0.0228558	0.0495443
ArtHe_05820	DNA polymerase I	-0.247938	0.0804339	0.141599
ArtHe_05825	GNAT family N-acetyltransferase	0.0454268	0.840544	0.882397
ArtHe_05830	30S ribosomal protein S1	-1.18385	6.7746e-07	4.31576e-06
ArtHe_05835	hypothetical protein	0.505843	0.159037	0.245772
ArtHe_05840	LacI family transcriptional regulator	0.287426	0.161888	0.248767
ArtHe_05845	GH1 family beta-glucosidase	-0.0209622	0.928411	0.950964
ArtHe_05850	carbohydrate ABC transporter permease	0.428392	0.236791	0.338021
ArtHe_05855	sugar ABC transporter permease	0.300364	0.486347	0.591973
ArtHe_05860	extracellular solute-binding protein	0.593035	0.00315972	0.00906213
ArtHe_05865	methyltransferase	0.0280009	0.834827	0.87874
ArtHe_05870	IMPACT family protein	0.0252583	0.896996	0.926016
ArtHe_05875	dephospho-CoA kinase	0.330124	0.182068	0.27407
ArtHe_05880	excinuclease ABC subunit B	0.58305	0.00700939	0.0178742
ArtHe_05885	TerC family protein	-1.26746	1.57716e-09	1.49366e-08
ArtHe_05890	SHOCT domain-containing protein	-1.51305	0.000857544	0.0028983
ArtHe_05895	hypothetical protein	0.096279	0.562381	0.663764
ArtHe_05900	polysaccharide pyruvyl transferase family protein	0.333381	0.191402	0.286053
ArtHe_05905	alpha/beta hydrolase	-0.575527	0.00266261	0.00777491
ArtHe_05910	GNAT family N-acetyltransferase	-0.312601	0.0939437	0.160361
ArtHe_05915	DUF3516 domain-containing protein	-0.627374	0.000711715	0.00245701
ArtHe_05920	trans-aconitate 2-methyltransferase	0.606048	0.177316	0.268055
ArtHe_05925	MBL fold metallo-hydrolase	-0.0293672	0.889329	0.921171
ArtHe_05930	ABC transporter ATP-binding protein/permease	-0.495591	0.00191155	0.00588246
ArtHe_05935	ABC transporter ATP-binding protein/permease	-1.07005	8.54638e-11	9.5493e-10
ArtHe_05940	GntR family transcriptional regulator	-0.818978	4.56692e-05	0.000211002
ArtHe_05945	excinuclease ABC subunit UvrA	-0.272259	0.328333	0.437201
ArtHe_05950	HAD hydrolase-like protein	-0.151235	0.396324	0.503327
ArtHe_05955	1-acyl-sn-glycerol-3-phosphate acyltransferase	-0.486643	0.0652467	0.119929
ArtHe_05960	excinuclease ABC subunit UvrC	-0.346052	0.0576381	0.107847
ArtHe_05965	RNase adapter RapZ	-0.288785	0.306392	0.414708
ArtHe_05970	uridine diphosphate-N-acetylglucosamine-binding protein YvcK	-0.149896	0.601362	0.698368
ArtHe_05975	DNA-binding protein WhiA	-0.100875	0.744464	0.812101
ArtHe_05980	superoxide dismutase	-0.933495	0.0660772	0.121079
ArtHe_05985	type I glyceraldehyde-3-phosphate dehydrogenase	-1.02859	0.00705735	0.0179836
ArtHe_05990	phosphoglycerate kinase	-0.896809	3.31202e-14	5.33235e-13
ArtHe_05995	triose-phosphate isomerase	-0.933603	3.98288e-05	0.000186605
ArtHe_06000	preprotein translocase subunit SecG	-1.29091	1.40871e-06	8.5439e-06
ArtHe_06005	6-phosphogluconolactonase	0.440425	0.336351	0.444701
ArtHe_06010	glucose-6-phosphate dehydrogenase assembly protein OpcA	0.0121312	0.967391	0.977882
ArtHe_06015	glucose-6-phosphate dehydrogenase	-0.309069	0.0241001	0.0515786
ArtHe_06020	glucose-6-phosphate isomerase	-0.244356	0.281745	0.389543
ArtHe_06025	transaldolase	-0.442381	0.0193957	0.043153
ArtHe_06030	transketolase	0.129665	0.648214	0.735889
ArtHe_06035	heme o synthase	-1.16289	0.000718407	0.00247529
ArtHe_06040	COX15/CtaA family protein	-0.754707	0.00559845	0.0147322
ArtHe_06045	ABC transporter permease	-1.0281	1.338e-07	9.77151e-07
ArtHe_06050	ABC transporter ATP-binding protein	0.193817	0.497564	0.602315
ArtHe_06055	MarR family transcriptional regulator	0.762512	0.0139966	0.0326802
ArtHe_06060	Fe-S cluster assembly protein SufB	-0.132284	0.758637	0.822747
ArtHe_06065	Fe-S cluster assembly protein SufD	0.428638	0.143084	0.225347
ArtHe_06070	Fe-S cluster assembly ATPase SufC	0.629702	0.0367599	0.0743596
ArtHe_06075	metal-sulfur cluster assembly factor	0.107584	0.394031	0.501133
ArtHe_06080	energy-coupling factor transporter transmembraneprotein EcfT	-0.858218	0.0960953	0.163247
ArtHe_06085	energy-coupling factor ABC transporter ATP-binding protein	-0.949406	0.00427826	0.0117561
ArtHe_06090	biotin transporter BioY	-0.90556	0.00265847	0.00776922
ArtHe_06095	ATP-binding cassette domain-containing protein	-0.972145	3.15164e-05	0.000151879
ArtHe_06100	SURF1 family protein	-0.266691	0.38169	0.488597
ArtHe_06105	hypothetical protein	#N/A	#N/A	#N/A
ArtHe_06110	DUF3099 domain-containing protein	0.133376	0.65963	0.745026
ArtHe_06115	beta-ketoacyl-ACP reductase	-0.371322	0.297794	0.405848
ArtHe_06120	SDR family oxidoreductase	-0.0963713	0.690847	0.770945
ArtHe_06125	phosphoserine phosphatase SerB	-0.365059	0.213486	0.312207
ArtHe_06130	ABC transporter ATP-binding protein	0.117068	0.480152	0.586246
ArtHe_06135	sulfite exporter TauE/SafE family protein	0.135579	0.633714	0.726178
ArtHe_06140	RNA methyltransferase	1.02343	0.0207296	0.0456619
ArtHe_06145	hypothetical protein	-2.109	1.81382e-12	2.45211e-11
ArtHe_06150	type B 50S ribosomal protein L31	-1.51007	0.0356616	0.072594
ArtHe_06155	lipoate--protein ligase family protein	-0.531187	0.00484821	0.013048
ArtHe_06160	cupin domain-containing protein	-1.13555	1.23457e-06	7.5655e-06
ArtHe_06165	aminopeptidase N	-0.959581	3.37135e-07	2.28324e-06
ArtHe_06170	putative sulfate exporter family transporter	0.840595	0.000454371	0.00166586
ArtHe_06175	cation-translocating P-type ATPase	-0.455712	0.000112336	0.000477092
ArtHe_06180	SDR family NAD(P)-dependent oxidoreductase	0.0770724	0.721997	0.797665
ArtHe_06185	glucose-1-phosphate adenylyltransferase	-1.24157	0.00549137	0.0145044
ArtHe_06190	glycogen synthase	-0.965048	4.47289e-10	4.63245e-09
ArtHe_06195	acyl-CoA dehydrogenase family protein	-0.718886	0.0210244	0.0461963
ArtHe_06200	TetR/AcrR family transcriptional regulator	1.68192	1.35828e-11	1.64762e-10
ArtHe_06205	acetyl-CoA C-acetyltransferase	0.29846	0.356919	0.464714
ArtHe_06210	3-oxoacyl-ACP reductase	-0.195593	0.541559	0.643045
ArtHe_06215	hypothetical protein	-0.664593	0.0139663	0.0326741
ArtHe_06220	aminotransferase class V-fold PLP-dependent enzyme	0.0776539	0.766647	0.829263
ArtHe_06225	universal stress protein	-2.69565	6.22081e-14	9.66409e-13
ArtHe_06230	APC family permease	-3.11813	1.73423e-14	2.88387e-13
ArtHe_06235	hemolysin family protein	-0.802676	8.14201e-05	0.000360488
ArtHe_06240	tRNA-Leu	0.629601	0.433768	0.540227
ArtHe_06245	M20/M25/M40 family metallo-hydrolase	0.0567812	0.722632	0.798117
ArtHe_06250	acyl-CoA/acyl-ACP dehydrogenase	0.0534898	0.743036	0.81113
ArtHe_06255	DUF5703 family protein	-1.80344	0.000234459	0.000925812
ArtHe_06260	hypothetical protein	0.170439	0.771024	0.8333
ArtHe_06265	undecaprenyl-diphosphate phosphatase	-0.927022	0.00464323	0.0125929
ArtHe_06270	cysteine--1-D-myo-inosityl 2-amino-2-deoxy-alpha-D-glucopyranoside ligase	-0.524531	5.8029e-08	4.44889e-07
ArtHe_06275	PAC2 family protein	-0.699678	0.0164698	0.0377091
ArtHe_06280	HAD family phosphatase	-0.410155	0.0264755	0.0556866
ArtHe_06285	site-2 protease family protein	-0.116551	0.631897	0.724851
ArtHe_06290	tRNA (adenine-N1)-methyltransferase	-1.0594	1.38967e-09	1.32674e-08
ArtHe_06295	proteasome ATPase	0.518493	0.197479	0.293278
ArtHe_06300	proteasome accessory factor PafA2	-0.51411	0.000375	0.00141303
ArtHe_06305	ubiquitin-like protein Pup	-0.527142	0.0276244	0.0578968
ArtHe_06310	proteasome subunit beta	-0.900179	3.58086e-07	2.40672e-06
ArtHe_06315	proteasome subunit alpha	-0.919235	5.57563e-12	7.12956e-11
ArtHe_06320	Pup--protein ligase	-1.4875	0.000455436	0.00166586
ArtHe_06325	FKBP-type peptidyl-prolyl cis-trans isomerase	-1.65659	2.67736e-13	3.91869e-12
ArtHe_06330	FKBP-type peptidyl-prolyl cis-trans isomerase	-1.00083	1.31409e-05	6.90581e-05
ArtHe_06335	WYL domain-containing protein	-0.534789	0.0769597	0.137118
ArtHe_06340	hypothetical protein	-0.86155	0.00273203	0.00795141
ArtHe_06345	Sec-independent protein translocase subunit TatA	-0.839355	0.00270066	0.00787701
ArtHe_06350	twin-arginine translocase subunit TatC	-0.676022	0.0145716	0.0338221
ArtHe_06355	DEAD/DEAH box helicase	0.0736918	0.586851	0.685562
ArtHe_06360	amidohydrolase	0.0299346	0.906864	0.934296
ArtHe_06365	polyprenol monophosphomannose synthase	-0.736545	0.0986783	0.166755
ArtHe_06370	RNA polymerase-binding protein RbpA	0.736736	0.0194913	0.0432842
ArtHe_06375	SPFH/Band 7/PHB domain protein	0.0633883	0.667605	0.750685
ArtHe_06380	NfeD family protein	0.306597	0.234538	0.335379
ArtHe_06385	methyltransferase domain-containing protein	-0.262838	0.261132	0.365296
ArtHe_06390	S9 family peptidase	-0.15184	0.350166	0.458176
ArtHe_06395	peptide deformylase	-0.388514	0.00288546	0.00833629
ArtHe_06400	DUF4193 domain-containing protein	0.400632	0.0762588	0.136144
ArtHe_06405	ATP-binding protein	-0.461615	0.00894711	0.0222391
ArtHe_06410	ROK family transcriptional regulator	1.38114	1.83088e-07	1.30746e-06
ArtHe_06415	extracellular solute-binding protein	0.607864	0.184288	0.277057
ArtHe_06420	sugar ABC transporter permease	0.689518	0.0186369	0.0417796
ArtHe_06425	carbohydrate ABC transporter permease	0.415852	0.32628	0.435122
ArtHe_06430	hypothetical protein	0.47197	0.162991	0.250244
ArtHe_06435	ROK family protein	0.79239	0.000120279	0.000507783
ArtHe_06440	SDR family oxidoreductase	-0.152391	0.563843	0.664824
ArtHe_06445	alpha/beta hydrolase	1.13691	0.00253984	0.00747186
ArtHe_06450	UBP-type zinc finger domain-containing protein	-1.75527	3.10457e-11	3.59359e-10
ArtHe_06455	flippase-like domain-containing protein	-2.25845	2.98455e-09	2.75304e-08
ArtHe_06460	ABC transporter permease	4.08886	3.8502e-27	1.64306e-25
ArtHe_06465	ABC transporter ATP-binding protein	4.10876	8.46414e-23	2.60696e-21
ArtHe_06470	TetR/AcrR family transcriptional regulator	0.351516	0.0253215	0.0537894
ArtHe_06475	DUF3054 domain-containing protein	0.000456815	0.998832	0.999114
ArtHe_06480	Lrp/AsnC ligand binding domain-containing protein	-0.886772	0.052934	0.100529
ArtHe_06485	anthranilate phosphoribosyltransferase	-0.0597193	0.738429	0.809173
ArtHe_06490	heme-copper oxidase subunit III	-1.22374	0.0418338	0.082965
ArtHe_06495	cytochrome c	-1.10845	0.000696193	0.00240812
ArtHe_06500	Rieske 2Fe-2S domain-containing protein	-0.96434	4.03916e-08	3.18635e-07
ArtHe_06505	cytochrome bc complex cytochrome b subunit	-1.27328	0.00465071	0.0125994
ArtHe_06510	hypothetical protein	-1.70419	1.9886e-05	0.00010048
ArtHe_06515	GntR family transcriptional regulator	-0.264772	0.378953	0.485619
ArtHe_06520	cytochrome c oxidase subunit 4	-0.798254	0.00685681	0.0175103
ArtHe_06525	cytochrome c oxidase subunit I	-1.59267	7.56824e-05	0.000336768
ArtHe_06530	cytochrome c oxidase subunit II	-1.43159	0.0253436	0.0537894
ArtHe_06535	iron-sulfur cluster assembly accessory protein	-0.659143	6.4788e-09	5.72267e-08
ArtHe_06540	dipeptidase	-0.109108	0.536153	0.637909
ArtHe_06545	DUF3043 domain-containing protein	-0.38332	0.00211854	0.00643004
ArtHe_06550	quinone-dependent dihydroorotate dehydrogenase	0.740118	1.19318e-06	7.3245e-06
ArtHe_06555	alpha/beta hydrolase	0.0861537	0.524405	0.626765
ArtHe_06560	isoprenyl transferase	-0.173499	0.442267	0.549472
ArtHe_06565	DNA repair protein RecO	-0.919636	0.00902917	0.0224116
ArtHe_06570	2-isopropylmalate synthase	-1.51326	0.000108254	0.0004627
ArtHe_06575	LCP family protein	-0.764643	0.00250866	0.00741463
ArtHe_06580	GTPase Era	-0.178003	0.297849	0.405848
ArtHe_06585	hemolysin family protein	-0.692049	6.65386e-05	0.000298707
ArtHe_06590	rRNA maturation RNase YbeY	-0.540752	0.00709258	0.0180474
ArtHe_06595	PhoH family protein	-0.11007	0.704934	0.783702
ArtHe_06600	GerMN domain-containing protein	0.68265	0.114009	0.187824
ArtHe_06605	16S rRNA (uracil(1498)-N(3))-methyltransferase	0.324802	0.345888	0.454271
ArtHe_06610	molecular chaperone DnaJ	0.401255	0.254246	0.358068
ArtHe_06615	heat-inducible transcriptional repressor HrcA	1.79122	9.3134e-07	5.79755e-06
ArtHe_06620	DUF3097 domain-containing protein	1.06605	0.00370357	0.0103211
ArtHe_06625	DUF4870 domain-containing protein	-0.0872812	0.886883	0.919058
ArtHe_06630	radical SAM family heme chaperone HemW	0.398354	0.117599	0.192573
ArtHe_06635	translation elongation factor 4	-0.0719185	0.775791	0.836523
ArtHe_06640	type II toxin-antitoxin system PemK/MazF family toxin	0.0579974	0.8294	0.875368
ArtHe_06645	30S ribosomal protein S20	-0.860028	0.280509	0.388414
ArtHe_06650	reductase	0.964237	0.0312811	0.0645674
ArtHe_06655	pentapeptide repeat-containing protein	0.150511	0.324948	0.433593
ArtHe_06660	DNA polymerase III subunit delta	0.105628	0.548847	0.650172
ArtHe_06665	DMT family transporter	0.555273	0.0992757	0.167525
ArtHe_06670	DinB family protein	-0.316986	0.21549	0.314489
ArtHe_06675	ComEC/Rec2 family competence protein	0.584817	0.0853941	0.14834
ArtHe_06680	helix-hairpin-helix domain-containing protein	0.887969	0.0132769	0.031414
ArtHe_06685	DegV family protein	-0.388563	0.192416	0.287205
ArtHe_06690	leucine--tRNA ligase	-0.735218	0.000574101	0.00204138
ArtHe_06695	glycerol kinase GlpK	-1.19261	5.54067e-06	3.07603e-05
ArtHe_06700	aquaporin family protein	-1.10075	0.000171929	0.000708107
ArtHe_06705	aldo/keto reductase	-0.220831	0.282024	0.389591
ArtHe_06710	alpha/beta hydrolase	-0.284527	0.125533	0.2022
ArtHe_06715	glycosyltransferase family 4 protein	-0.137753	0.56749	0.668457
ArtHe_06720	NADP-dependent oxidoreductase	0.980035	2.75452e-10	2.93871e-09
ArtHe_06725	heme ABC exporter ATP-binding protein CcmA	-0.0970472	0.836365	0.879052
ArtHe_06730	ABC transporter permease	-0.638421	0.0699652	0.126955
ArtHe_06735	DinB family protein	0.343778	0.349498	0.457711
ArtHe_06740	primosomal protein N'	0.286302	0.344388	0.453301
ArtHe_06745	methionine adenosyltransferase	-0.672305	0.0690073	0.125519
ArtHe_06750	bifunctional phosphopantothenoylcysteine decarboxylase/phosphopantothenate synthase	0.0312633	0.932417	0.952862
ArtHe_06755	DNA-directed RNA polymerase subunit omega	-0.893986	0.0838336	0.146059
ArtHe_06760	guanylate kinase	-0.462115	0.0435258	0.0856016
ArtHe_06765	DNA-binding protein	-1.18732	1.77826e-11	2.12074e-10
ArtHe_06770	orotidine-5'-phosphate decarboxylase	0.573075	0.0611988	0.114023
ArtHe_06775	carbamoyl-phosphate synthase large subunit	-0.161411	0.504338	0.6074
ArtHe_06780	glutamine-hydrolyzing carbamoyl-phosphate synthase small subunit	-0.173014	0.206629	0.303685
ArtHe_06785	hypothetical protein	-0.616699	0.0457848	0.0889577
ArtHe_06790	dihydroorotase	-0.208966	0.17688	0.267625
ArtHe_06795	aspartate carbamoyltransferase catalytic subunit	-0.335269	0.346919	0.45531
ArtHe_06800	bifunctional pyr operon transcriptional regulator/uracil phosphoribosyltransferase PyrR	0.0186639	0.972646	0.981303
ArtHe_06805	PrsW family intramembrane metalloprotease	-1.26459	5.75756e-07	3.72821e-06
ArtHe_06810	transcription antitermination factor NusB	-0.333905	0.303953	0.412649
ArtHe_06815	elongation factor P	-0.498043	0.354707	0.462738
ArtHe_06820	3-dehydroquinate synthase	-0.0775055	0.815897	0.865414
ArtHe_06825	shikimate kinase	0.508896	0.275779	0.383363
ArtHe_06830	chorismate synthase	-0.00640404	0.984283	0.989196
ArtHe_06835	shikimate dehydrogenase	0.731156	0.00399553	0.011065
ArtHe_06840	endolytic transglycosylase MltG	0.803064	7.78741e-06	4.26982e-05
ArtHe_06845	Holliday junction resolvase RuvX	0.326293	0.0719951	0.129577
ArtHe_06850	alanine--tRNA ligase	-0.196292	0.418	0.524647
ArtHe_06855	hypothetical protein	-0.491868	0.146289	0.22917
ArtHe_06860	DUF948 domain-containing protein	-0.463955	0.421422	0.528257
ArtHe_06865	30S ribosomal protein S4	-0.999489	0.00011432	0.000484935
ArtHe_06870	replication-associated recombination protein A	0.483378	0.00228549	0.00683716
ArtHe_06875	PhzF family phenazine biosynthesis protein	0.528745	0.150198	0.234672
ArtHe_06880	flavin reductase family protein	2.27601	7.20242e-26	2.83455e-24
ArtHe_06885	M66 family metalloprotease	-7.92736	8.38224e-306	1.4845e-302
ArtHe_06890	aspartate--tRNA ligase	-0.858392	2.42269e-05	0.000118688
ArtHe_06895	APC family permease	-1.52055	1.69944e-13	2.53983e-12
ArtHe_06900	adenosine deaminase	-0.419336	0.0854512	0.14835
ArtHe_06905	hypothetical protein	0.144479	0.725229	0.800237
ArtHe_06910	nitronate monooxygenase	0.0342838	0.929071	0.951364
ArtHe_06915	helix-turn-helix transcriptional regulator	-0.557682	0.011119	0.0269566
ArtHe_06920	hypothetical protein	-0.769136	6.16768e-05	0.000277938
ArtHe_06925	helix-turn-helix transcriptional regulator	-0.443012	0.00622947	0.016141
ArtHe_06930	class I SAM-dependent methyltransferase	-1.20575	1.50561e-13	2.25969e-12
ArtHe_06935	hypothetical protein	0.848083	0.0289614	0.0603064
ArtHe_06940	dihydrodipicolinate synthase family protein	-0.0135513	0.946739	0.9625
ArtHe_06945	NAD(P)-dependent oxidoreductase	0.359022	0.182068	0.27407
ArtHe_06950	carbohydrate ABC transporter permease	-0.0933846	0.831081	0.87662
ArtHe_06955	sugar ABC transporter permease	0.487215	0.0172746	0.039122
ArtHe_06960	sugar ABC transporter substrate-binding protein	1.39261	2.22491e-09	2.07385e-08
ArtHe_06965	ROK family protein	-0.0941288	0.692539	0.772347
ArtHe_06970	aminotransferase class III-fold pyridoxal phosphate-dependent enzyme	-0.196225	0.368651	0.476555
ArtHe_06975	amidohydrolase	0.0749679	0.69719	0.777044
ArtHe_06980	amidohydrolase family protein	0.141771	0.475004	0.58185
ArtHe_06985	carbon-nitrogen hydrolase family protein	-1.6893	3.40425e-07	2.30112e-06
ArtHe_06990	LPXTG cell wall anchor domain-containing protein	-1.27486	1.31052e-12	1.79222e-11
ArtHe_06995	hypothetical protein	-0.321643	0.442703	0.549616
ArtHe_07000	ABC transporter substrate-binding protein	-0.921757	0.00203544	0.00621512
ArtHe_07005	ABC transporter permease subunit	-1.47219	2.126e-05	0.000106632
ArtHe_07010	ABC transporter ATP-binding protein	-0.748088	0.134393	0.214037
ArtHe_07015	ABC transporter permease subunit	-0.980879	0.0184252	0.0413575
ArtHe_07020	TIGR03842 family LLM class F420-dependent oxidoreductase	-1.78954	2.77123e-07	1.90227e-06
ArtHe_07025	dihydropyrimidinase	-1.74862	1.35438e-06	8.2285e-06
ArtHe_07030	acyltransferase	-1.6486	5.43569e-07	3.5327e-06
ArtHe_07035	putative F420-0 ABC transporter substrate-binding protein	-2.71217	2.13134e-17	4.60316e-16
ArtHe_07040	iron chelate uptake ABC transporter family permease subunit	-3.32179	2.89036e-45	2.32674e-43
ArtHe_07045	ATP-binding cassette domain-containing protein	-3.52365	5.49936e-23	1.75484e-21
ArtHe_07050	coenzyme F420-0:L-glutamate ligase	0.302759	0.423322	0.529639
ArtHe_07055	TIGR03557 family F420-dependent LLM class oxidoreductase	-0.205747	0.12328	0.199479
ArtHe_07060	histidine--tRNA ligase	-1.14084	5.35466e-06	2.9811e-05
ArtHe_07065	peptidylprolyl isomerase	0.582843	0.0701686	0.12722
ArtHe_07070	DUF349 domain-containing protein	0.299111	0.319761	0.429311
ArtHe_07075	type IV toxin-antitoxin system AbiEi family antitoxin	0.48551	0.0757709	0.135477
ArtHe_07080	bifunctional (p)ppGpp synthetase/guanosine-3',5'-bis(diphosphate) 3'-pyrophosphohydrolase	-0.762341	0.00521146	0.0138855
ArtHe_07085	protein translocase subunit SecF	-1.0365	8.6134e-05	0.00037665
ArtHe_07090	protein translocase subunit SecD	-0.602397	0.00132576	0.00424196
ArtHe_07095	preprotein translocase subunit YajC	-0.665945	0.0712578	0.128694
ArtHe_07100	Holliday junction branch migration DNA helicase RuvB	-0.231676	0.201236	0.297238
ArtHe_07105	Holliday junction branch migration protein RuvA	0.764169	0.0091481	0.0226433
ArtHe_07110	crossover junction endodeoxyribonuclease RuvC	0.0989664	0.828754	0.875208
ArtHe_07115	YebC/PmpR family DNA-binding transcriptional regulator	-0.575963	0.0293986	0.0610732
ArtHe_07120	pyridoxal 5'-phosphate synthase glutaminase subunit PdxT	-0.0365877	0.835735	0.879052
ArtHe_07125	MurT ligase domain-containing protein	0.171501	0.450158	0.557651
ArtHe_07130	glutamine amidotransferase	-0.0507942	0.85529	0.894282
ArtHe_07135	integrase core domain-containing protein	-0.127281	0.755561	0.820416
ArtHe_07140	NmrA family NAD(P)-binding protein	-0.454133	0.129956	0.208
ArtHe_07145	hypothetical protein	-0.150221	0.575277	0.675607
ArtHe_07150	CPBP family intramembrane metalloprotease	-0.301338	0.458583	0.564777
ArtHe_07155	hypothetical protein	-0.521715	0.360104	0.468069
ArtHe_07160	FAD-binding oxidoreductase	-0.193919	0.360727	0.468707
ArtHe_07165	hypothetical protein	-0.0871487	0.792377	0.848684
ArtHe_07170	TetR/AcrR family transcriptional regulator	-0.869104	0.0038794	0.0107771
ArtHe_07175	hypothetical protein	-0.907942	0.282439	0.389868
ArtHe_07180	GDSL-type esterase/lipase family protein	-1.08954	0.00063675	0.00222862
ArtHe_07185	class A beta-lactamase	-1.08563	5.55237e-08	4.30339e-07
ArtHe_07190	CPBP family intramembrane metalloprotease	-1.01388	2.36963e-07	1.65547e-06
ArtHe_07195	universal stress protein	-0.675022	0.0301158	0.0624533
ArtHe_07200	SDR family oxidoreductase	-0.62899	0.00073222	0.0025131
ArtHe_07205	TetR family transcriptional regulator	-0.172442	0.530475	0.632428
ArtHe_07210	hypothetical protein	-0.680699	0.069254	0.125794
ArtHe_07215	TetR family transcriptional regulator	-0.680699	0.069254	0.125794
ArtHe_07220	alpha/beta fold hydrolase	-0.51227	0.0525156	0.0998444
ArtHe_07225	tripartite tricarboxylate transporter permease	-0.453909	0.409376	0.516753
ArtHe_07230	small multidrug efflux protein	-0.902419	0.00866611	0.0216012
ArtHe_07235	histidine kinase	0.124629	0.503626	0.606956
ArtHe_07240	response regulator transcription factor	0.649299	0.0040383	0.011166
ArtHe_07245	CapA family protein	-0.234913	0.413012	0.51986
ArtHe_07250	M3 family metallopeptidase	-0.78267	1.4094e-05	7.36299e-05
ArtHe_07255	GNAT family N-acetyltransferase	-0.722953	0.0165273	0.0377956
ArtHe_07260	pyridoxal 5'-phosphate synthase lyase subunit PdxS	-0.0746832	0.624137	0.718925
ArtHe_07265	CDP-alcohol phosphatidyltransferase family protein	-0.449082	0.123039	0.199241
ArtHe_07270	HIT domain-containing protein	-0.74559	4.76442e-06	2.68292e-05
ArtHe_07275	threonine--tRNA ligase	-0.936871	6.99633e-07	4.44901e-06
ArtHe_07280	DNA polymerase III subunit alpha	1.41355	9.61912e-09	8.28976e-08
ArtHe_07285	DUF6504 family protein	1.10034	4.43892e-05	0.000206064
ArtHe_07290	MFS transporter	-0.67762	0.00212989	0.00645897
ArtHe_07295	MFS transporter	-0.678005	0.0259542	0.0547854
ArtHe_07300	DUF2087 domain-containing protein	-0.290437	0.446974	0.554335
ArtHe_07305	CoA transferase	0.584527	0.143196	0.225422
ArtHe_07310	chorismate mutase	0.518607	0.00200643	0.00614242
ArtHe_07315	MMPL family transporter	-0.429383	0.112162	0.185297
ArtHe_07320	VOC family protein	0.409994	0.0688592	0.125334
ArtHe_07325	SOS response-associated peptidase	0.756305	0.00287239	0.0083121
ArtHe_07330	PhoX family phosphatase	0.523615	0.124452	0.201008
ArtHe_07335	mycoredoxin	-0.251387	0.585812	0.6848
ArtHe_07340	S-(hydroxymethyl)mycothiol dehydrogenase	0.211784	0.0761449	0.136009
ArtHe_07345	MBL fold metallo-hydrolase	0.876313	0.0395026	0.0789606
ArtHe_07350	hypothetical protein	1.00632	8.17285e-05	0.000361401
ArtHe_07355	hypothetical protein	0.831312	0.0139914	0.0326802
ArtHe_07360	PIG-L family deacetylase	0.549186	0.00561192	0.0147459
ArtHe_07365	lipase maturation factor family protein	0.637763	0.00341987	0.00966734
ArtHe_07370	glycosidase	-2.98585	7.34418e-71	1.131e-68
ArtHe_07375	lipoate--protein ligase family protein	-0.904326	0.000646379	0.00226009
ArtHe_07380	thioesterase family protein	-0.465808	0.00663927	0.0170161
ArtHe_07385	aldo/keto reductase	-3.02507	3.13659e-53	3.70327e-51
ArtHe_07390	SOS response-associated peptidase	0.556937	3.09638e-05	0.000149623
ArtHe_07395	hypothetical protein	#N/A	#N/A	#N/A
ArtHe_07400	TIGR00645 family protein	-2.76767	1.25052e-09	1.2069e-08
ArtHe_07405	VOC family protein	0.932253	0.002042	0.00622441
ArtHe_07410	hypothetical protein	0.527293	0.0256278	0.0541608
ArtHe_07415	translesion error-prone DNA polymerase V autoproteolytic subunit	0.0460368	0.932064	0.952862
ArtHe_07420	Y-family DNA polymerase	-0.0570152	0.853461	0.893309
ArtHe_07425	cupin domain-containing protein	0.331602	0.303893	0.412649
ArtHe_07430	Na+/H+ antiporter	-0.743335	2.93181e-05	0.000142253
ArtHe_07435	GNAT family N-acetyltransferase	0.0500936	0.853382	0.893309
ArtHe_07440	HNH endonuclease	1.41286	6.72342e-13	9.45014e-12
ArtHe_07445	DUF1992 domain-containing protein	1.28672	0.00510992	0.0136393
ArtHe_07450	aldo/keto reductase	1.04877	0.00300145	0.00864321
ArtHe_07455	YbaK/EbsC family protein	0.183632	0.270566	0.37745
ArtHe_07460	aldo/keto reductase	-1.8322	6.41025e-10	6.52446e-09
ArtHe_07465	CGNR zinc finger domain-containing protein	0.645201	0.0442527	0.0866942
ArtHe_07470	SDR family oxidoreductase	0.104938	0.647594	0.73542
ArtHe_07475	M15 family metallopeptidase	-0.717296	0.129062	0.207037
ArtHe_07480	hypothetical protein	1.16074	0.00183916	0.00568936
ArtHe_07485	mandelate racemase/muconate lactonizing enzyme family protein	0.983797	0.00155463	0.00489468
ArtHe_07490	iron ABC transporter permease	1.21386	0.0194318	0.0431972
ArtHe_07495	extracellular solute-binding protein	1.31268	4.3593e-07	2.88072e-06
ArtHe_07500	ABC transporter ATP-binding protein	2.27303	2.78739e-14	4.52887e-13
ArtHe_07505	IclR family transcriptional regulator	0.648564	0.174722	0.264925
ArtHe_07510	hypothetical protein	2.27303	2.78739e-14	4.52887e-13
ArtHe_07515	VOC family protein	2.36913	1.33035e-09	1.27699e-08
ArtHe_07520	WYL domain-containing protein	1.11401	0.00160906	0.00505706
ArtHe_07525	serine/threonine protein phosphatase	0.130485	0.70818	0.786078
ArtHe_07530	aminoacyl-tRNA hydrolase	0.0415608	0.871609	0.906944
ArtHe_07535	FAD-dependent oxidoreductase	0.595679	0.118674	0.193886
ArtHe_07540	class 1b ribonucleoside-diphosphate reductase subunit beta	-0.723511	0.0480237	0.0924959
ArtHe_07545	class 1b ribonucleoside-diphosphate reductase subunit alpha	-1.15666	0.0247482	0.0527108
ArtHe_07550	class Ib ribonucleoside-diphosphate reductase assembly flavoprotein NrdI	0.275123	0.223527	0.322893
ArtHe_07555	glutaredoxin-like protein NrdH	0.195691	0.759382	0.823303
ArtHe_07560	LysR family transcriptional regulator	-1.15129	0.000583373	0.00206631
ArtHe_07565	aromatic acid exporter family protein	0.860923	0.00168012	0.00526637
ArtHe_07570	hypothetical protein	0.0524926	0.838975	0.881272
ArtHe_07575	DUF2183 domain-containing protein	-0.159866	0.638279	0.730228
ArtHe_07580	acyl-CoA desaturase	-1.38142	0.00608649	0.0158053
ArtHe_07585	patatin-like phospholipase family protein	0.492366	0.124638	0.201032
ArtHe_07590	MerR family transcriptional regulator	0.583047	0.0072299	0.0183309
ArtHe_07595	amino acid deaminase/aldolase	0.465673	0.0306308	0.0634099
ArtHe_07600	FAD-binding protein	-0.222038	0.272106	0.379001
ArtHe_07605	lysoplasmalogenase	-0.421513	0.0876325	0.15156
ArtHe_07610	NUDIX domain-containing protein	0.655716	0.15718	0.243645
ArtHe_07615	tRNA-Ala	-1.13464	0.491951	0.596847
ArtHe_07620	tRNA-Ala	-0.38875	0.48382	0.589504
ArtHe_07625	ribosome silencing factor	-0.260108	0.165089	0.252917
ArtHe_07630	hypothetical protein	-0.051572	0.673537	0.755743
ArtHe_07635	nicotinate-nucleotide adenylyltransferase	0.168412	0.513578	0.616433
ArtHe_07640	hypothetical protein	-0.305976	0.490313	0.595368
ArtHe_07645	glutamate-5-semialdehyde dehydrogenase	0.0488324	0.786556	0.845005
ArtHe_07650	glutamate 5-kinase	-0.0364653	0.738919	0.809201
ArtHe_07655	GTPase ObgE	-0.310149	0.0305769	0.063339
ArtHe_07660	50S ribosomal protein L27	-0.953889	0.0630291	0.116884
ArtHe_07665	50S ribosomal protein L21	-0.635476	0.276882	0.384444
ArtHe_07670	Rne/Rng family ribonuclease	-0.861714	3.45672e-06	1.99085e-05
ArtHe_07675	vitamin K epoxide reductase family protein	-1.73257	5.82019e-05	0.000263958
ArtHe_07680	hypothetical protein	-0.336621	0.0217862	0.0475154
ArtHe_07685	nucleoside-diphosphate kinase	0.195385	0.354443	0.462578
ArtHe_07690	DUF4233 domain-containing protein	1.23033	3.57415e-05	0.000169928
ArtHe_07695	bifunctional folylpolyglutamate synthase/dihydrofolate synthase	1.02817	9.60648e-08	7.19369e-07
ArtHe_07700	isoleucine--tRNA ligase	0.146428	0.356336	0.464365
ArtHe_07705	SDR family oxidoreductase	0.168905	0.328593	0.437384
ArtHe_07710	DUF559 domain-containing protein	-0.847263	0.00124562	0.00402187
ArtHe_07715	DUF488 family protein	-0.616132	0.107167	0.178377
ArtHe_07720	valine--tRNA ligase	-0.666485	4.35336e-07	2.88072e-06
ArtHe_07725	nucleoside hydrolase	-0.165527	0.227504	0.327969
ArtHe_07730	MFS transporter	-0.197056	0.0739875	0.132825
ArtHe_07735	ribokinase	0.45315	0.25499	0.358687
ArtHe_07740	LuxR C-terminal-related transcriptional regulator	0.297164	0.190295	0.28488
ArtHe_07745	disulfide bond formation protein DsbA	-0.613846	0.116463	0.191244
ArtHe_07750	ATP-dependent Clp protease ATP-binding subunit ClpX	-0.400307	0.237973	0.338923
ArtHe_07755	ATP-dependent Clp protease proteolytic subunit	0.078941	0.835247	0.87892
ArtHe_07760	ATP-dependent Clp protease proteolytic subunit	0.399073	0.157585	0.244167
ArtHe_07765	trigger factor	-0.51708	0.0554954	0.1045
ArtHe_07770	tRNA-Pro	-0.833756	0.000862533	0.0029099
ArtHe_07775	tRNA-Gly	-1.00865	0.584649	0.68405
ArtHe_07780	Fpg/Nei family DNA glycosylase	0.364947	0.0619502	0.115185
ArtHe_07785	ribose-5-phosphate isomerase	0.138438	0.499002	0.60323
ArtHe_07790	hypothetical protein	-2.97874	1.19529e-42	8.30141e-41
ArtHe_07795	aminopeptidase N	-0.866782	1.87789e-08	1.54686e-07
ArtHe_07800	OsmC family protein	-0.802409	2.29961e-07	1.61292e-06
ArtHe_07805	mechanosensitive ion channel family protein	-0.56083	0.000426249	0.00158092
ArtHe_07810	globin	-0.865886	1.71131e-07	1.22702e-06
ArtHe_07815	hypothetical protein	0.404921	0.227429	0.327969
ArtHe_07820	acyl-CoA thioesterase	0.365808	0.0684073	0.124768
ArtHe_07825	acyl-CoA thioesterase II	-0.493334	0.125689	0.202359
ArtHe_07830	energy-dependent translational throttle protein EttA	-0.0610545	0.673243	0.755743
ArtHe_07835	hypothetical protein	0.102045	0.560292	0.661518
ArtHe_07840	single-stranded DNA-binding protein	-0.00424903	0.989748	0.991317
ArtHe_07845	tRNA-Arg	-0.196027	0.813304	0.863526
ArtHe_07850	DUF4397 domain-containing protein	-1.1747	0.00492241	0.0132185
ArtHe_07855	class F sortase	-1.65889	1.89032e-06	1.131e-05
ArtHe_07860	sigma-70 family RNA polymerase sigma factor	0.401928	0.0421194	0.0832981
ArtHe_07865	anti-sigma factor	0.191296	0.374376	0.482371
ArtHe_07870	M50 family metallopeptidase	0.887862	0.000198691	0.000800641
ArtHe_07875	DUF3224 domain-containing protein	-0.495018	0.00340161	0.00963111
ArtHe_07880	DUF2029 domain-containing protein	-0.593515	0.0055913	0.0147245
ArtHe_07885	polyprenol phosphomannose-dependent alpha 1,6 mannosyltransferase MptB	-0.102713	0.590963	0.689003
ArtHe_07890	hypothetical protein	-0.500083	0.0558017	0.104854
ArtHe_07895	oligoribonuclease	-0.625314	0.0553625	0.104305
ArtHe_07900	tRNA-His	-0.728646	0.0173779	0.0392805
ArtHe_07905	acyl-CoA dehydrogenase family protein	-0.232614	0.214398	0.313282
ArtHe_07910	peptide deformylase	-0.252963	0.336225	0.444701
ArtHe_07915	glyceraldehyde-3-phosphate dehydrogenase	-0.65839	0.0472553	0.0912641
ArtHe_07920	MFS transporter	-1.19307	2.50578e-07	1.74371e-06
ArtHe_07930	peroxide stress protein YaaA	-0.30769	0.135478	0.215379
ArtHe_07935	reverse transcriptase-like protein	-0.211147	0.375302	0.482926
ArtHe_07940	C4-type zinc ribbon domain-containing protein	0.313217	0.515409	0.618002
ArtHe_07945	Nif3-like dinuclear metal center hexameric protein	-0.765694	1.05043e-05	5.63733e-05
ArtHe_07950	peptide-methionine (S)-S-oxide reductase MsrA	-0.450507	0.241996	0.343271
ArtHe_07955	cysteine synthase A	0.0157477	0.932241	0.952862
ArtHe_07960	serine O-acetyltransferase	-0.316527	0.0847047	0.147287
ArtHe_07965	NADP-dependent phosphogluconate dehydrogenase	-0.269372	0.0937969	0.160265
ArtHe_07970	DUF2252 domain-containing protein	-0.153128	0.606758	0.702332
ArtHe_07975	cation:proton antiporter	-2.28649	1.58379e-24	5.66644e-23
ArtHe_07980	class A beta-lactamase-related serine hydrolase	1.31622	5.11236e-05	0.000233651
ArtHe_07985	tRNA-Val	-0.227206	0.800916	0.854214
ArtHe_07990	NAD-dependent protein deacetylase	0.751372	0.0140533	0.0327911
ArtHe_07995	peroxiredoxin	0.473417	0.0789114	0.139629
ArtHe_08000	DUF3052 domain-containing protein	-0.196002	0.0887083	0.153047
ArtHe_08005	pyruvate dehydrogenase (acetyl-transferring), homodimeric type	-0.844642	3.45767e-05	0.000164833
ArtHe_08010	helix-turn-helix domain-containing protein	0.497804	0.066384	0.121578
ArtHe_08015	ACP S-malonyltransferase	-0.6256	0.0837787	0.146036
ArtHe_08020	ketoacyl-ACP synthase III	-0.793306	0.0356088	0.0725699
ArtHe_08025	acyl carrier protein	-0.85643	0.0260924	0.0550114
ArtHe_08030	beta-ketoacyl-ACP synthase II	-0.556935	0.0115091	0.0277692
ArtHe_08035	transcriptional regulator	0.245879	0.268415	0.374892
ArtHe_08040	hypothetical protein	-0.844809	0.00439931	0.012042
ArtHe_08045	DUF3145 domain-containing protein	-1.52563	4.09503e-06	2.33426e-05
ArtHe_08050	tyrosine recombinase XerC	1.09313	2.14701e-05	0.000107109
ArtHe_08055	FCD domain-containing protein	0.546619	0.0867087	0.150255
ArtHe_08060	sugar ABC transporter substrate-binding protein	0.44338	0.163532	0.250858
ArtHe_08065	sugar ABC transporter permease	0.199169	0.626597	0.721055
ArtHe_08070	carbohydrate ABC transporter permease	0.190191	0.701958	0.780884
ArtHe_08075	mandelate racemase/muconate lactonizing enzyme family protein	-0.0510676	0.913005	0.939111
ArtHe_08080	SDR family oxidoreductase	-0.219313	0.56714	0.668267
ArtHe_08085	dihydrodipicolinate synthase family protein	-0.400856	0.446155	0.553514
ArtHe_08090	heme-binding protein	-0.401112	0.470296	0.577197
ArtHe_08095	fucose isomerase	0.186451	0.512997	0.616153
ArtHe_08100	FGGY-family carbohydrate kinase	-0.366211	0.266184	0.371923
ArtHe_08105	methylated-DNA--[protein]-cysteine S-methyltransferase	0.393844	0.386933	0.494058
ArtHe_08110	DNA-processing protein DprA	2.39914	9.15596e-05	0.000396945
ArtHe_08115	YifB family Mg chelatase-like AAA ATPase	1.71116	1.60832e-05	8.29211e-05
ArtHe_08120	YraN family protein	0.829277	0.382485	0.489437
ArtHe_08125	C4-dicarboxylate ABC transporter	0.366147	0.17206	0.26156
ArtHe_08130	homoserine dehydrogenase	0.371784	0.410499	0.517433
ArtHe_08135	four-carbon acid sugar kinase family protein	0.50601	0.218972	0.318162
ArtHe_08140	class II aldolase/adducin family protein	-0.749915	0.0488715	0.0939188
ArtHe_08145	DeoR/GlpR family DNA-binding transcription regulator	0.311023	0.416785	0.523308
ArtHe_08150	hypothetical protein	-0.259001	0.124436	0.201008
ArtHe_08155	GNAT family N-acetyltransferase	-0.261519	0.510869	0.614581
ArtHe_08160	DUF2469 domain-containing protein	-0.237876	0.202172	0.298248
ArtHe_08165	ribonuclease HII	0.496573	0.12033	0.195868
ArtHe_08170	signal peptidase I	-0.543505	0.0378049	0.0761688
ArtHe_08175	signal peptidase I	-0.898905	0.000262778	0.00102169
ArtHe_08180	50S ribosomal protein L19	-0.859565	0.122249	0.198536
ArtHe_08185	tRNA (guanosine(37)-N1)-methyltransferase TrmD	-0.339947	0.224217	0.323626
ArtHe_08190	ribosome maturation factor RimM	-0.0586777	0.822629	0.870296
ArtHe_08195	RNA-binding protein	-0.468948	0.0585993	0.10953
ArtHe_08200	30S ribosomal protein S16	-1.06973	0.0128109	0.0304413
ArtHe_08205	VOC family protein	0.95084	1.28014e-08	1.08216e-07
ArtHe_08210	GNAT family N-acetyltransferase	0.398071	0.167661	0.256303
ArtHe_08215	alpha/beta hydrolase	0.0202362	0.927266	0.950314
ArtHe_08220	NUDIX domain-containing protein	0.803443	0.0444597	0.0869554
ArtHe_08225	signal recognition particle protein	0.0929098	0.593233	0.690967
ArtHe_08230	P-II family nitrogen regulator	-4.86394	1.01085e-23	3.34619e-22
ArtHe_08235	ammonium transporter	-4.25232	3.28981e-43	2.53315e-41
ArtHe_08240	hypothetical protein	-4.86394	1.01085e-23	3.34619e-22
ArtHe_08245	signal recognition particle-docking protein FtsY	0.404462	0.221059	0.320635
ArtHe_08250	MFS transporter	-0.236552	0.157716	0.244263
ArtHe_08255	glutamine amidotransferase	0.623356	8.6699e-05	0.000378208
ArtHe_08260	chromosome segregation protein SMC	0.199698	0.685944	0.76644
ArtHe_08265	3-oxoacyl-ACP synthase III	-1.01528	3.69851e-09	3.359e-08
ArtHe_08270	alpha/beta fold hydrolase	-1.3104	9.07083e-07	5.65649e-06
ArtHe_08275	NAD-dependent epimerase/dehydratase family protein	-0.919208	0.00189384	0.00583809
ArtHe_08280	beta-lactamase family protein	-0.842321	1.00582e-09	9.84145e-09
ArtHe_08285	hypothetical protein	0.438087	0.321839	0.430821
ArtHe_08290	bifunctional DNA-formamidopyrimidine glycosylase/DNA-(apurinic or apyrimidinic site) lyase	0.419392	0.0703495	0.127457
ArtHe_08295	ribonuclease III	-0.668784	0.113195	0.186656
ArtHe_08300	50S ribosomal protein L32	-1.11366	0.0466199	0.0902831
ArtHe_08305	DUF177 domain-containing protein	0.400142	0.2083	0.30565
ArtHe_08310	YdcF family protein	-0.0206546	0.956612	0.970365
ArtHe_08315	pantetheine-phosphate adenylyltransferase	-0.474036	0.0116641	0.0280096
ArtHe_08320	aminotransferase class I/II-fold pyridoxal phosphate-dependent enzyme	-0.460256	0.0680084	0.124168
ArtHe_08325	fused MFS/spermidine synthase	0.0381317	0.901932	0.930027
ArtHe_08330	16S rRNA (guanine(966)-N(2))-methyltransferase RsmD	0.197288	0.504164	0.607398
ArtHe_08335	ATP-dependent DNA helicase RecG	-0.0124845	0.96167	0.974045
ArtHe_08340	DAK2 domain-containing protein	-0.110491	0.590204	0.688677
ArtHe_08345	UDP-N-acetylglucosamine 2-epimerase (non-hydrolyzing)	-0.632762	0.000126297	0.000531287
ArtHe_08350	heparinase II/III family protein	-1.4926	0.0123346	0.0294402
ArtHe_08355	glycosyltransferase	-1.02586	0.0031028	0.0089061
ArtHe_08360	UDP-N-acetyl-D-mannosamine dehydrogenase	-0.68578	0.0648634	0.119395
ArtHe_08365	glycosyltransferase	-0.404796	0.452187	0.558649
ArtHe_08370	ABC transporter ATP-binding protein	-0.377176	0.354827	0.462738
ArtHe_08375	ABC transporter permease	-0.289878	0.568329	0.669223
ArtHe_08380	glycosyltransferase family 4 protein	-0.240498	0.306407	0.414708
ArtHe_08385	glycosyltransferase family 4 protein	-0.488371	0.0714345	0.128895
ArtHe_08390	hypothetical protein	-0.840128	0.0472316	0.0912641
ArtHe_08395	LCP family protein	-0.277305	0.308488	0.41657
ArtHe_08400	DUF3515 domain-containing protein	-0.442539	0.181858	0.273987
ArtHe_08405	D-alanine--D-alanine ligase	0.0926978	0.717624	0.794429
ArtHe_08410	NAD(P)-dependent glycerol-3-phosphate dehydrogenase	-0.308564	0.0220037	0.047873
ArtHe_08415	1-acyl-sn-glycerol-3-phosphate acyltransferase	-0.341177	0.122425	0.198731
ArtHe_08420	UDP-N-acetylglucosamine 1-carboxyvinyltransferase	-0.9066	0.00457807	0.0124831
ArtHe_08425	3-isopropylmalate dehydratase small subunit	0.195418	0.471918	0.578987
ArtHe_08430	3-isopropylmalate dehydratase large subunit	0.663598	3.10781e-06	1.81051e-05
ArtHe_08435	IclR family transcriptional regulator	0.663365	0.00125813	0.0040475
ArtHe_08440	ion channel	-0.529647	0.23168	0.332365
ArtHe_08445	thiamine-phosphate kinase	0.756806	0.0828505	0.144878
ArtHe_08450	DUF1697 domain-containing protein	-0.187108	0.436207	0.542789
ArtHe_08455	glycosyltransferase	-0.308882	0.573949	0.674402
ArtHe_08460	tRNA-Glu	0.504811	0.559456	0.660971
ArtHe_08465	tRNA-Gln	-0.984054	0.168044	0.256778
ArtHe_08470	HAD family hydrolase	-0.537892	0.0043689	0.011968
ArtHe_08475	glutamate--tRNA ligase	-0.50081	0.0341504	0.0697984
ArtHe_08480	hypothetical protein	-0.421307	0.0108663	0.0264344
ArtHe_08485	fumarylacetoacetate hydrolase family protein	-0.391219	0.0126101	0.0299966
ArtHe_08490	DUF5979 domain-containing protein	-1.27768	5.7615e-08	4.42673e-07
ArtHe_08495	5S ribosomal RNA	4.6389	0.00391774	0.0108666
ArtHe_08495	5S ribosomal RNA	3.27281	0.0443138	0.0867659
ArtHe_08495	5S ribosomal RNA	2.50164	0.212819	0.311361
ArtHe_08495	5S ribosomal RNA	1.01531	0.409989	0.517158
ArtHe_08495	5S ribosomal RNA	1.01531	0.409989	0.517158
ArtHe_08495	5S ribosomal RNA	0.454811	0.342498	0.451312
ArtHe_08500	23S ribosomal RNA	0.376157	0.428222	0.534636
ArtHe_08505	16S ribosomal RNA	-1.14249	0.0401156	0.0800504
ArtHe_08510	MBL fold metallo-hydrolase	0.0857367	0.5768	0.676947
ArtHe_08515	branched-chain amino acid aminotransferase	0.226553	0.0803981	0.141599
ArtHe_08520	3-isopropylmalate dehydrogenase	0.248294	0.415783	0.52242
ArtHe_08525	histidine kinase	0.216741	0.187318	0.280857
ArtHe_08530	response regulator transcription factor	0.959093	0.000118239	0.000499766
ArtHe_08535	MmcQ/YjbR family DNA-binding protein	1.32474	0.000751044	0.00257024
ArtHe_08540	ABC transporter ATP-binding protein	0.417171	0.124511	0.201011
ArtHe_08545	ABC transporter permease	0.394937	0.0360442	0.0732465
ArtHe_08550	hypothetical protein	0.719248	8.79896e-05	0.000382874
ArtHe_08555	methionine--tRNA ligase	-0.289582	0.0124368	0.0296441
ArtHe_08560	permease	0.371	0.16155	0.248426
ArtHe_08565	ABC transporter ATP-binding protein	0.484145	0.115715	0.190191
ArtHe_08570	phosphoglycerate dehydrogenase	-0.36964	0.0293521	0.0610125
ArtHe_08575	ketol-acid reductoisomerase	0.266506	0.129845	0.207916
ArtHe_08580	acetolactate synthase small subunit	-0.600042	0.401655	0.509003
ArtHe_08585	acetolactate synthase large subunit	-0.236522	0.563158	0.664459
ArtHe_08590	dihydroxy-acid dehydratase	0.0879803	0.475083	0.58185
ArtHe_08595	hypothetical protein	-0.138556	0.729452	0.803426
ArtHe_08600	2-hydroxyacid dehydrogenase	0.946217	0.0170768	0.0387731
ArtHe_08605	tRNA-Leu	-0.130003	0.795501	0.850487
ArtHe_08610	thioredoxin-dependent thiol peroxidase	-0.678363	0.117657	0.19258
ArtHe_08615	MarR family winged helix-turn-helix transcriptional regulator	-0.0563514	0.913128	0.939111
ArtHe_08620	hypothetical protein	-0.635946	0.215832	0.314859
ArtHe_08625	tRNA-Lys	0.547324	0.29063	0.398534
ArtHe_08625	tRNA-Lys	-0.413739	0.457099	0.563342
ArtHe_08630	tRNA-Lys	0.547324	0.29063	0.398534
ArtHe_08630	tRNA-Lys	-0.413739	0.457099	0.563342
ArtHe_08635	ABC transporter substrate-binding protein	0.487821	0.30592	0.414366
ArtHe_08640	ABC transporter permease	0.116343	0.832817	0.877471
ArtHe_08645	ABC transporter permease	0.798323	0.000632036	0.00221431
ArtHe_08650	ABC transporter ATP-binding protein	0.564486	0.088939	0.153295
ArtHe_08655	ABC transporter substrate-binding protein	-0.336648	0.333377	0.441924
ArtHe_08660	malate:quinone oxidoreductase	-0.667064	0.0836714	0.14592
ArtHe_08665	efflux RND transporter permease subunit	-1.00594	5.70717e-23	1.80489e-21
ArtHe_08670	LLM class flavin-dependent oxidoreductase	-1.13858	0.00638239	0.016453
ArtHe_08675	MarR family winged helix-turn-helix transcriptional regulator	-0.0560052	0.634078	0.726359
ArtHe_08680	oxidoreductase	0.43913	0.138154	0.219043
ArtHe_08685	MFS transporter	-0.395139	0.0459286	0.0891881
ArtHe_08690	M20/M25/M40 family metallo-hydrolase	0.0554996	0.787242	0.845486
ArtHe_08695	NUDIX hydrolase	0.841121	6.20605e-06	3.43466e-05
ArtHe_08700	Lrp/AsnC family transcriptional regulator	-0.360574	0.0869725	0.150639
ArtHe_08705	thiamine pyrophosphate-dependent enzyme	0.160054	0.880707	0.913995
ArtHe_08710	alpha-ketoacid dehydrogenase subunit beta	-0.124509	0.90735	0.934525
ArtHe_08715	biotin attachment protein	0.0125875	0.985522	0.989651
ArtHe_08720	alpha/beta hydrolase	-0.105908	0.870237	0.90605
ArtHe_08725	serine/threonine protein kinase	0.0996416	0.820349	0.86854
ArtHe_08730	hypothetical protein	1.05909	0.0575338	0.107766
ArtHe_08735	ABC transporter ATP-binding protein	2.97141	5.9888e-14	9.34464e-13
ArtHe_08740	ABC transporter permease	1.85224	5.56375e-13	7.88273e-12
ArtHe_08745	ABC transporter permease	2.20006	1.14153e-14	1.91626e-13
ArtHe_08750	ABC transporter substrate-binding protein	3.22159	4.55265e-38	2.93191e-36
ArtHe_08755	MFS transporter	0.121306	0.531438	0.633363
ArtHe_08760	SMC family ATPase	0.982096	0.0633511	0.117297
ArtHe_08765	exonuclease SbcCD subunit D	-0.930981	2.13444e-05	0.000106632
ArtHe_08770	aquaporin	-2.31447	1.19984e-17	2.67285e-16
ArtHe_08775	ADP-ribosylglycohydrolase family protein	0.0646566	0.751749	0.817028
ArtHe_08780	exonuclease	0.0666699	0.866803	0.903271
ArtHe_08785	DedA family protein	-0.74626	0.0849958	0.147721
ArtHe_08790	RdgB/HAM1 family non-canonical purine NTP pyrophosphatase	0.177799	0.657992	0.743794
ArtHe_08795	ribonuclease PH	-0.658421	0.00245238	0.00727497
ArtHe_08800	MBL fold metallo-hydrolase	-0.667187	0.0018894	0.0058295
ArtHe_08805	glutamate racemase	-0.632965	0.0013607	0.00434591
ArtHe_08810	DUF2017 domain-containing protein	1.19124	0.0226963	0.0492285
ArtHe_08815	ATP-dependent Clp protease adapter ClpS	-0.0449064	0.828676	0.875208
ArtHe_08820	nicotinate phosphoribosyltransferase	-0.550334	2.19096e-06	1.30426e-05
ArtHe_08825	nicotinamidase	-0.234061	0.234132	0.335069
ArtHe_08830	DEAD/DEAH box helicase	0.181132	0.52243	0.625152
ArtHe_08835	MFS transporter	0.0983293	0.770196	0.832733
ArtHe_08840	DUF3039 domain-containing protein	-0.442947	0.000335836	0.00128182
ArtHe_08845	transporter	-0.189886	0.49935	0.603445
ArtHe_08850	ABC transporter ATP-binding protein	0.582071	0.00323077	0.00923599
ArtHe_08855	tetratricopeptide repeat protein	0.0107545	0.926439	0.949768
ArtHe_08860	hypothetical protein	-0.280168	0.00368648	0.010301
ArtHe_08865	AI-2E family transporter	-0.342233	0.0427138	0.0842464
ArtHe_08870	hypothetical protein	0.184572	0.415703	0.52242
ArtHe_08875	endonuclease NucS	-0.715181	0.0211831	0.0463725
ArtHe_08880	cold-shock protein	-1.54638	0.150378	0.23485
ArtHe_08885	UDP-N-acetylglucosamine 1-carboxyvinyltransferase	-0.48911	0.00474082	0.012789
ArtHe_08890	DUF2550 domain-containing protein	0.0557968	0.723621	0.79896
ArtHe_08895	F0F1 ATP synthase subunit epsilon	0.438538	0.168995	0.258009
ArtHe_08900	F0F1 ATP synthase subunit beta	-0.17609	0.411056	0.517951
ArtHe_08905	F0F1 ATP synthase subunit gamma	-0.350871	0.146209	0.229148
ArtHe_08910	F0F1 ATP synthase subunit alpha	-0.307072	0.159196	0.24591
ArtHe_08915	F0F1 ATP synthase subunit delta	-0.107268	0.735831	0.807909
ArtHe_08920	F0F1 ATP synthase subunit B	-0.419935	0.0566446	0.106325
ArtHe_08925	ATP synthase F0 subunit C	-1.12045	0.00239866	0.00713954
ArtHe_08930	F0F1 ATP synthase subunit A	-1.09326	0.119649	0.195298
ArtHe_08935	AtpZ/AtpI family protein	-0.586975	0.641184	0.732137
ArtHe_08940	hypothetical protein	-0.321918	0.393247	0.500845
ArtHe_08945	UDP-phosphate glycosyltransferase	-0.422293	0.00277774	0.00806455
ArtHe_08950	polysaccharide biosynthesis protein	-0.10717	0.231295	0.332082
ArtHe_08955	glycosyltransferase	-0.466098	0.100246	0.16884
ArtHe_08960	glycosyltransferase	-0.28093	0.350294	0.458176
ArtHe_08965	NAD-dependent epimerase/dehydratase family protein	-0.622286	0.00361179	0.010121
ArtHe_08970	L-threonylcarbamoyladenylate synthase	0.241209	0.477206	0.583453
ArtHe_08975	peptide chain release factor N(5)-glutamine methyltransferase	0.377278	0.277999	0.385541
ArtHe_08980	peptide chain release factor 1	-0.115567	0.489808	0.594959
ArtHe_08985	transcription termination factor Rho	-0.724831	0.00404681	0.0111808
ArtHe_08990	homoserine kinase	0.07152	0.72693	0.801615
ArtHe_08995	threonine synthase	0.261391	0.304205	0.412765
ArtHe_09000	homoserine dehydrogenase	-0.470952	0.10053	0.169034
ArtHe_09005	diaminopimelate decarboxylase	-0.602195	0.00330732	0.00939416
ArtHe_09010	arginine--tRNA ligase	-0.307199	0.130887	0.2093
ArtHe_09015	hypothetical protein	-0.685654	0.0907854	0.155947
ArtHe_09020	FAD:protein FMN transferase	0.289294	0.211727	0.310148
ArtHe_09025	FAD-dependent oxidoreductase	-0.0521886	0.791457	0.848212
ArtHe_09030	tRNA-Arg	-0.0304684	0.940763	0.958901
ArtHe_09035	hypothetical protein	-2.75269	1.61378e-08	1.34495e-07
ArtHe_09040	ABC transporter permease	-1.23171	2.02223e-07	1.43542e-06
ArtHe_09045	ABC transporter ATP-binding protein	-1.07533	0.000109824	0.000468105
ArtHe_09050	secretion protein HlyD	-1.04327	0.0125919	0.0299735
ArtHe_09055	pyruvate dehydrogenase	0.226551	0.288294	0.39579
ArtHe_09060	helix-turn-helix domain-containing protein	1.1765	3.53308e-07	2.37912e-06
ArtHe_09065	hypothetical protein	1.18367	0.287106	0.394618
ArtHe_09070	WYL domain-containing protein	1.62305	3.13931e-05	0.000151491
ArtHe_09075	ATP-dependent RNA helicase HrpA	-0.213654	0.135284	0.215263
ArtHe_09080	HIT family protein	0.778903	0.000654242	0.00228533
ArtHe_09085	sulfurtransferase	0.07145	0.831594	0.876899
ArtHe_09090	MBL fold metallo-hydrolase	0.158387	0.319983	0.429311
ArtHe_09095	transcriptional repressor	0.592092	0.0693074	0.125826
ArtHe_09100	metal ABC transporter permease	-1.06463	3.06997e-08	2.47696e-07
ArtHe_09105	ATP-binding cassette domain-containing protein	-0.797176	0.00102893	0.00339336
ArtHe_09110	zinc ABC transporter substrate-binding protein	-0.591559	0.0422232	0.0833638
ArtHe_09115	hemolysin family protein	1.13764	0.00143576	0.00455279
ArtHe_09120	hemolysin family protein	0.760563	6.06424e-05	0.000273625
ArtHe_09125	multifunctional oxoglutarate decarboxylase/oxoglutarate dehydrogenase thiamine pyrophosphate-binding subunit/dihydrolipoyllysine-residue succinyltransferase subunit	-0.00588706	0.974424	0.982549
ArtHe_09130	GDSL-type esterase/lipase family protein	0.444055	0.0471774	0.091213
ArtHe_09135	zinc-binding dehydrogenase	0.886048	0.0770837	0.137201
ArtHe_09140	mycothiol system anti-sigma-R factor	-0.408982	0.140277	0.221912
ArtHe_09145	sigma-70 family RNA polymerase sigma factor	0.201383	0.237343	0.338223
ArtHe_09150	DoxX family membrane protein	-0.119677	0.644586	0.734596
ArtHe_09155	3-phosphoshikimate 1-carboxyvinyltransferase	-0.443318	0.00101742	0.00336167
ArtHe_09160	ribosome small subunit-dependent GTPase A	-0.416087	0.000694772	0.00240555
ArtHe_09165	histidinol-phosphatase	0.0524633	0.816059	0.865414
ArtHe_09170	class I SAM-dependent methyltransferase	0.114237	0.660776	0.745753
ArtHe_09175	YbdK family carboxylate-amine ligase	0.0922075	0.700944	0.780492
ArtHe_09180	glutamate--cysteine ligase	0.936966	4.33265e-06	2.45147e-05
ArtHe_09185	alpha-glucosidase	-1.37205	2.21315e-05	0.00010979
ArtHe_09190	DUF1269 domain-containing protein	-2.86323	1.87579e-05	9.53237e-05
ArtHe_09195	hypothetical protein	-1.79769	1.1103e-23	3.64139e-22
ArtHe_09200	uracil-DNA glycosylase	0.449712	0.534144	0.635975
ArtHe_09205	DUF6507 family protein	-1.75969	9.43047e-09	8.16693e-08
ArtHe_09210	hypothetical protein	-0.52442	0.0226943	0.0492285
ArtHe_09215	hypothetical protein	0.189048	0.170472	0.259816
ArtHe_09225	hypothetical protein	0.665849	0.0233167	0.0502971
ArtHe_09230	SsrA-binding protein SmpB	-0.386019	0.372483	0.480282
ArtHe_09235	M23 family metallopeptidase	0.665849	0.0233167	0.0502971
ArtHe_09240	permease-like cell division protein FtsX	-0.556972	0.186933	0.280439
ArtHe_09245	cell division ATP-binding protein FtsE	0.238208	0.524774	0.626896
ArtHe_09250	SDR family oxidoreductase	0.767031	2.03663e-11	2.41262e-10
ArtHe_09255	acyltransferase	-0.780871	0.00830991	0.0208159
ArtHe_09260	peptide chain release factor 2	0.215107	0.0443596	0.0868076
ArtHe_09265	hypothetical protein	-0.285978	0.345897	0.454271
ArtHe_09270	pilus assembly protein TadG-related protein	-0.564625	0.113489	0.187054
ArtHe_09275	hypothetical protein	-0.945988	0.000508017	0.00183425
ArtHe_09280	pilus assembly protein	-0.0988371	0.825804	0.872873
ArtHe_09285	hypothetical protein	-1.08095	0.000867279	0.00292122
ArtHe_09290	type II secretion system F family protein	-0.305179	0.454748	0.560835
ArtHe_09295	type II secretion system F family protein	-0.119897	0.736154	0.808013
ArtHe_09300	Flp pilus assembly complex ATPase component TadA	-0.364893	0.0747304	0.133887
ArtHe_09305	acyltransferase	-1.13101	0.0524195	0.0997192
ArtHe_09310	hypothetical protein	-0.829135	0.000862618	0.0029099
ArtHe_09315	lysozyme M1	-2.89975	1.63008e-15	3.00716e-14
ArtHe_09320	glucose-1-phosphate thymidylyltransferase RfbA	0.423599	0.473825	0.580924
ArtHe_09325	dTDP-glucose 4,6-dehydratase	-0.505952	0.182997	0.275351
ArtHe_09330	bifunctional dTDP-4-dehydrorhamnose 3,5-epimerase family protein/NAD(P)-dependent oxidoreductase	-0.629594	0.0509068	0.0972557
ArtHe_09335	glycosyltransferase family 2 protein	-0.275626	0.215409	0.314489
ArtHe_09340	DUF2304 domain-containing protein	-0.637028	0.334321	0.442513
ArtHe_09345	glycosyltransferase family 2 protein	0.471297	0.0741878	0.133
ArtHe_09350	glycosyltransferase	-0.401237	0.310605	0.418631
ArtHe_09355	glycosyltransferase	-1.00437	1.83061e-05	9.32955e-05
ArtHe_09360	glycosyltransferase family 2 protein	-0.522392	0.107315	0.178539
ArtHe_09365	hypothetical protein	-0.530159	0.11497	0.189312
ArtHe_09370	hypothetical protein	-0.758272	0.000401658	0.00150276
ArtHe_09375	ABC transporter ATP-binding protein	0.37462	0.142085	0.224172
ArtHe_09380	ABC transporter permease	-0.458692	0.307276	0.415568
ArtHe_09385	glycosyltransferase	-0.748733	0.000999875	0.00331296
ArtHe_09390	UDP-galactopyranose mutase	-0.660865	0.129744	0.207848
ArtHe_09395	acyltransferase	-0.357024	0.231869	0.332502
ArtHe_09400	FHA domain-containing protein	0.0877732	0.646595	0.735153
ArtHe_09405	hypothetical protein	-0.492693	0.37594	0.483332
ArtHe_09410	WhiB family transcriptional regulator	-0.602061	0.0939242	0.160361
ArtHe_09415	PAS domain-containing sensor histidine kinase	1.33829	0.00369112	0.010301
ArtHe_09420	NAD-glutamate dehydrogenase	0.725655	0.000194786	0.000789781
ArtHe_09425	chromosome partitioning protein	-0.822509	0.00295573	0.0085254
ArtHe_09430	SAF domain-containing protein	0.127807	0.775754	0.836523
ArtHe_09435	helix-turn-helix domain-containing protein	-0.747756	0.00156068	0.00490936
ArtHe_09440	hypothetical protein	1.12385	4.43847e-07	2.92757e-06
ArtHe_09445	LysM peptidoglycan-binding domain-containing protein	2.06571	5.0696e-06	2.84122e-05
ArtHe_09450	Rv3235 family protein	0.372355	0.310489	0.418631
ArtHe_09455	preprotein translocase subunit SecA	-0.507425	0.000700274	0.00241987
ArtHe_09460	winged helix DNA-binding domain-containing protein	0.170097	0.292364	0.400137
ArtHe_09465	ribosome-associated translation inhibitor RaiA	0.468862	0.0472895	0.0912802
ArtHe_09470	ComF family protein	0.903685	0.055247	0.104198
ArtHe_09475	LpqB family beta-propeller domain-containing protein	-0.0483252	0.861261	0.898288
ArtHe_09480	MtrAB system histidine kinase MtrB	-0.521977	0.0821015	0.143891
ArtHe_09485	MtrAB system response regulator MtrA	-0.277091	0.22936	0.330107
ArtHe_09490	glycerophosphoryl diester phosphodiesterase membrane domain-containing protein	-0.318523	0.345895	0.454271
ArtHe_09495	DUF4129 domain-containing protein	-0.324259	0.193075	0.287825
ArtHe_09500	DUF4350 domain-containing protein	-0.747687	0.000237624	0.000936223
ArtHe_09505	MoxR family ATPase	-0.643348	0.000666144	0.00232004
ArtHe_09510	DUF58 domain-containing protein	-0.76911	0.0150759	0.0349012
ArtHe_09515	DUF4166 domain-containing protein	0.09482	0.651258	0.738162
ArtHe_09520	hypothetical protein	0.99802	0.0391563	0.0783568
ArtHe_09525	chorismate mutase	-0.210614	0.482357	0.588315
ArtHe_09530	tRNA 2-thiouridine(34) synthase MnmA	0.657802	0.0176696	0.039889
ArtHe_09535	cysteine desulfurase	0.567252	0.0550125	0.103867
ArtHe_09540	J domain-containing protein	-0.465682	0.292729	0.400481
ArtHe_09545	tRNA (cytidine(34)-2'-O)-methyltransferase	-0.829181	0.00597551	0.0155401
ArtHe_09550	methyltransferase domain-containing protein	-0.836576	1.86751e-05	9.50393e-05
ArtHe_09555	PIG-L family deacetylase	-0.23464	0.366882	0.474614
ArtHe_09560	electron transfer flavoprotein subunit alpha/FixB family protein	0.0485676	0.856181	0.894834
ArtHe_09565	electron transfer flavoprotein subunit beta/FixAfamily protein	-0.224182	0.14302	0.225346
ArtHe_09570	trypsin-like peptidase domain-containing protein	-0.00749931	0.965129	0.976432
ArtHe_09575	TPM domain-containing protein	-0.208631	0.0624698	0.115969
ArtHe_09580	PspA/IM30 family protein	-0.127315	0.549306	0.650499
ArtHe_09585	DUF6328 family protein	0.323491	0.188793	0.28287
ArtHe_09590	tRNA-Met	1.85226	0.276824	0.384444
ArtHe_09590	tRNA-Met	0.0439951	0.934685	0.954905
ArtHe_09595	UPF0182 family protein	-0.725552	0.0233495	0.0503371
ArtHe_09600	PDZ domain-containing protein	0.0640601	0.799465	0.85318
ArtHe_09605	zinc-dependent metalloprotease	0.919079	0.000624934	0.00219377
ArtHe_09610	M48 family metallopeptidase	0.0434486	0.858951	0.896671
ArtHe_09615	ThiF family adenylyltransferase	0.123051	0.743116	0.81113
ArtHe_09620	ATP-dependent DNA helicase UvrD2	0.801827	0.00237073	0.00706235
ArtHe_09625	NAD(+) diphosphatase	0.536046	6.56834e-05	0.000295242
ArtHe_09630	macrolide 2'-phosphotransferase	0.497271	0.000184901	0.00075278
ArtHe_09635	MFS transporter	1.02209	0.00369347	0.010301
ArtHe_09640	MarR family transcriptional regulator	-0.442796	0.378289	0.48512
ArtHe_09645	GntR family transcriptional regulator	0.362555	0.15477	0.240754
ArtHe_09650	ABC transporter ATP-binding protein	0.206894	0.365698	0.473602
ArtHe_09655	hypothetical protein	-0.1045	0.598462	0.695913
ArtHe_09660	ATP-dependent helicase	1.32679	0.000568988	0.00202548
ArtHe_09665	ATP-dependent helicase	1.14488	3.34106e-05	0.000159703
ArtHe_09670	MGMT family protein	0.21653	0.120074	0.195721
ArtHe_09675	3'-5' exonuclease	0.0967243	0.505043	0.608043
ArtHe_09680	ATP-binding cassette domain-containing protein	0.639374	0.00140972	0.00448225
ArtHe_09685	ABC transporter permease	-0.272287	0.369805	0.477697
ArtHe_09690	MetQ/NlpA family ABC transporter substrate-binding protein	0.267525	0.29523	0.403435
ArtHe_09695	ABC transporter ATP-binding protein	0.721588	0.0170402	0.0387148
ArtHe_09700	ABC transporter permease	0.166755	0.500486	0.604612
ArtHe_09705	glutamate-1-semialdehyde 2,1-aminomutase	-0.193445	0.466342	0.572939
ArtHe_09710	porphobilinogen synthase	-0.168375	0.482511	0.588315
ArtHe_09715	uroporphyrinogen-III synthase	-0.272536	0.34747	0.45566
ArtHe_09720	hydroxymethylbilane synthase	-0.142707	0.706548	0.784758
ArtHe_09725	ferrochelatase	-0.841539	0.00662525	0.0169925
ArtHe_09730	chlorite dismutase family protein	-0.550979	0.125134	0.20165
ArtHe_09735	protoporphyrinogen oxidase	0.59905	0.103689	0.17332
ArtHe_09740	uroporphyrinogen decarboxylase	0.288234	0.0885542	0.152855
ArtHe_09745	glutamyl-tRNA reductase	-0.142281	0.654634	0.740803
ArtHe_09750	molybdopterin-synthase adenylyltransferase MoeB	-0.79819	6.15739e-09	5.46604e-08
ArtHe_09755	TetR/AcrR family transcriptional regulator	-1.08166	0.00084375	0.00285713
ArtHe_09760	DUF3107 domain-containing protein	-0.513452	0.0644078	0.118757
ArtHe_09765	hypothetical protein	-0.299819	0.111459	0.184308
ArtHe_09770	SGNH/GDSL hydrolase family protein	0.58942	0.000601859	0.00212541
ArtHe_09775	ferritin-like domain-containing protein	-0.00584769	0.985739	0.989651
ArtHe_09780	DEAD/DEAH box helicase	-0.694755	0.00245232	0.00727497
ArtHe_09785	site-specific DNA-methyltransferase	-1.00001	0.00459703	0.0125059
ArtHe_09790	putative transporter small subunit	-3.34743	2.27483e-07	1.5987e-06
ArtHe_09795	sodium:solute symporter family protein	-1.95049	0.000804008	0.00273564
ArtHe_09800	PHP domain-containing protein	0.377948	0.11082	0.183484
ArtHe_09805	aminopeptidase P family protein	0.181653	0.337892	0.446072
ArtHe_09810	ECF transporter S component	-0.185226	0.324191	0.432989
ArtHe_09815	CBS domain-containing protein	0.30229	0.33607	0.444663
ArtHe_09820	DUF1003 domain-containing protein	-0.346204	0.295557	0.403571
ArtHe_09825	Mrp/NBP35 family ATP-binding protein	0.990098	0.0107139	0.0261175
ArtHe_09830	Sec-independent protein translocase TatB	0.0123844	0.941819	0.959426
ArtHe_09835	anti-sigma factor	0.259147	0.370899	0.478762
ArtHe_09840	RNA polymerase sigma factor SigE	0.683247	0.0189651	0.042408
ArtHe_09845	O-methyltransferase	-0.243355	0.252224	0.355849
ArtHe_09850	leucyl aminopeptidase family protein	0.16345	0.558241	0.659757
ArtHe_09855	DUF3117 domain-containing protein	0.468859	0.0467405	0.0904671
ArtHe_09860	DNA-3-methyladenine glycosylase I	0.751454	0.000299737	0.00115399
ArtHe_09865	DivIVA domain-containing protein	1.33935	0.00791159	0.0199026
ArtHe_09870	TIGR00730 family Rossman fold protein	0.0284349	0.832013	0.87708
ArtHe_09875	amino acid ABC transporter ATP-binding protein	1.05934	6.02184e-07	3.88513e-06
ArtHe_09880	glutamate ABC transporter substrate-binding protein	0.455058	0.282129	0.389591
ArtHe_09885	amino acid ABC transporter permease	0.251374	0.632877	0.725453
ArtHe_09890	amino acid ABC transporter permease	0.390787	0.2335	0.33435
ArtHe_09895	succinyl-diaminopimelate desuccinylase	-0.185821	0.424419	0.530261
ArtHe_09900	2,3,4,5-tetrahydropyridine-2,6-dicarboxylate N-succinyltransferase	-0.26307	0.141383	0.223163
ArtHe_09905	hypothetical protein	-0.33669	0.105373	0.17572
ArtHe_09910	UDP-glucose 4-epimerase GalE	-0.554395	0.00854837	0.0213679
ArtHe_09915	citrate synthase	-0.311002	0.532544	0.634468
ArtHe_09920	succinyldiaminopimelate transaminase	-0.820735	5.82001e-05	0.000263958
ArtHe_09925	ferredoxin family protein	-0.546687	0.146368	0.229194
ArtHe_09930	hypothetical protein	-0.473039	0.333945	0.442347
ArtHe_09935	winged helix-turn-helix domain-containing protein	0.162038	0.551372	0.652509
ArtHe_09940	hypothetical protein	-0.981863	0.00211403	0.00642187
ArtHe_09945	translational GTPase TypA	-1.03728	0.00402035	0.0111251
ArtHe_09950	ABC transporter ATP-binding protein	1.119	0.00685427	0.0175103
ArtHe_09955	PH domain-containing protein	0.830499	0.0071254	0.0180919
ArtHe_09960	ABC transporter permease	-0.476636	0.0163224	0.0374929
ArtHe_09965	ABC transporter permease	-0.638081	0.125874	0.202525
[truncated: 1,575 more rows]
