# Supplementary material for: Transcriptional response of the xerotolerant Arthrobacter sp. Helios strain to PEG-induced drought stress
Source: Front Microbiol. 2022 Oct 13;13:1009068. doi: 10.3389/fmicb.2022.1009068 (PMC9608346; doi:10.3389/fmicb.2022.1009068)
Supplement: Supplementary file 1 [file Data_Sheet_1.ZIP › Supplementary table 8.xlsx]

## Sheet: Upregulated genes
General function	Gene ID	Gene description and/or name	PEG10 vs. PEG0 Fold change	PEG35 vs. PEG0 Fold change		Table S8. Upregulated genes induced in Arthrobacter sp. Helios grown in LB with PEG 10 and 35% . ns: no statistical significance.
ROS detoxification	ArtHe_10990	thioredoxin-dependent thiol peroxidase	ns	3
DNA repair and protection	ArtHe_08110	DNA-processing protein (dprA)	ns	5
	ArtHe_13950	8-oxoguanine deaminase	4	4
General stress	ArtHe_11205	Universal stress protein	ns	8
	ArtHe_16365	Universal stress protein	ns	3
Cell wall biogenesis	ArtHe_16210	CapA family protein	8	8
Membrane transport	ArtHe_00090	ABC transporter substrate-binding protein	ns	36.5919
	ArtHe_00190	ABC transporter ATP-binding protein	ns	5.14214
	ArtHe_01080	ABC transporter ATP-binding protein	ns	6.8624
	ArtHe_01270	ABC transporter permease	ns	5.27975
	ArtHe_04665	Glycine betaine/L-proline ABC transporter ATP-binding protein	ns	8.2369
	ArtHe_04675	Glycine betaine ABC transporter substrate-binding protein	ns	6.04414
	ArtHe_05605	Iron chelate uptake ABC transporter family permease subunit	ns	21.3812
	ArtHe_05610	ABC transporter substrate-binding protein	ns	8.89019
	ArtHe_10210	Siderophore ABC transporter substrate-binding protein	8	48.6364
	ArtHe_10215	ABC transporter permease	ns	6.1626
	ArtHe_10220	Iron chelate uptake ABC transporter family permease subunit	ns	4.82713
	ArtHe_10225	ATP-binding cassette domain-containing protein	ns	4.61243
	ArtHe_11200	APC family permease	ns	7.27973
	ArtHe_12265	ABC transporter ATP-binding protein	ns	5.96343
	ArtHe_12270	Iron chelate uptake ABC transporter family permease subunit	ns	7.21554
	ArtHe_12305	Mechanosensitive ion channel family protein	ns	5.17326
	ArtHe_12310	Iron-siderophore ABC transporter substrate-binding protein	ns	5.13402
	ArtHe_12530	ABC transporter ATP-binding protein	ns	4.94455
	ArtHe_12855	ABC transporter ATP-binding protein	44	35.4402
	ArtHe_12860	Extracellular solute-binding protein	64	15.416
	ArtHe_12865	ABC transporter permease	60	10.5709
	ArtHe_12870	ABC transporter permease	51	10.9166
	ArtHe_13015	Fe2+-enterobactin ABC transporter substrate-binding protein	ns	6.12561
	ArtHe_13020	Iron ABC transporter permease	ns	5.00079
	ArtHe_13025	Iron chelate uptake ABC transporter family permease subunit	6	4.93565
	ArtHe_13030	ATP-binding cassette domain-containing protein	5	12.0649
	ArtHe_13315	Nramp family divalent metal transporter	8	ns
	ArtHe_13385	metal ABC transporter substrate-binding protein	20	ns
	ArtHe_13390	metal ABC transporter ATP-binding protein	18	ns
	ArtHe_13395	metal ABC transporter permease	16	ns
	ArtHe_13545	ABC transporter ATP-binding protein	32	197.834
	ArtHe_13550	Iron-siderophore ABC transporter substrate-binding protein	8	14.5985
	ArtHe_13555	Iron ABC transporter permease	5	7.84623
	ArtHe_13820	ATP-binding cassette domain-containing protein	ns	13.0351
	ArtHe_13825	ABC transporter ATP-binding protein	ns	15.6334
	ArtHe_13830	Branched-chain amino acid ABC transporter permease	ns	18.1099
	ArtHe_13835	Branched-chain amino acid ABC transporter permease	ns	12.5009
	ArtHe_13840	ABC transporter substrate-binding protein	ns	17.7149
	ArtHe_13995	L-lactate permease	5
	ArtHe_14315	APC family permease	ns	305.443
	ArtHe_16215	Amino acid ABC transporter ATP-binding protein	6	10.3391
	ArtHe_16220	Amino acid ABC transporter permease	ns	4.935
	ArtHe_16565	Amino acid ABC transporter ATP-binding protein	ns	4.33259
	ArtHe_16990	ABC transporter substrate-binding protein	19	36.1041
	ArtHe_16995	Iron ABC transporter permease	ns	8.9821
	ArtHe_17380	Potassium-transporting ATPase subunit (kdpB)	ns	4.01391
	ArtHe_17385	Potassium-transporting ATPase subunit (kdpA)	ns	12.6303
	ArtHe_17390	Potassium-transporting ATPase subunit F	16	53.5716
	ArtHe_17395	Potassium-transporting ATPase subunit F	134.119	ns
Aminoacid metabolism	ArtHe_01125	Aminotransferase class III-fold pyridoxal phosphate-dependent enzyme	ns	6.43116
	ArtHe_04615	Hydantoin racemase (hyuA)	ns	4.57298
	ArtHe_12240	M23 family metallopeptidase	ns	7
	ArtHe_12365	M81 family metallopeptidase	ns	59
	ArtHe_14305	GMC family oxidoreductase	ns	95.0919
	ArtHe_14340	Primary-amine oxidase	ns	323.134
	ArtHe_16635	Dihydrodipicolinate synthase family protein (dapA)	ns	10.2078
	ArtHe_17440	formimidoylglutamate deiminase	9	ns
	ArtHe_17445	imidazolonepropionase	4	ns
Iron metabolism	ArtHe_12765	biliverdin-producing heme oxygenase	6	13
Coenzyme metabolism	ArtHe_05120	Riboflavin synthase (ribC)	5.26071	ns
	ArtHe_05125	3,4-dihydroxy-2-butanone-4-phosphate synthase (ribB)	6.03985	ns
	ArtHe_05130	GTP cyclohydrolase II (ribA)	7.58273	ns
	ArtHe_05135	6,7-dimethyl-8-ribityllumazine synthase (ribE)	8.15009	ns

## Sheet: Downregulated genes
General function	Gene ID	Gene description and/or name	PEG10 vs. PEG0 Fold change	PEG35 vs. PEG0 Fold change		Table S8. Genes downregulated in Arthrobacter sp. Helios grown in LB with PEG 10 and 35% . ns: no statistical significance.
Cell wall and membrane biogenesis	ArtHe_05715	carboxylesterase/lipase family protein	ns	-6
	ArtHe_09315	lysozyme M1	ns	-7
	ArtHe_11960	penicillin-binding protein	ns	-9
Membrane transport	ArtHe_04170	Urea transporter	ns	-4.85266
	ArtHe_01945	ABC transporter ATP-binding protein	ns	-4
	ArtHe_05395	DASS family sodium-coupled anion symporter	ns	-12
	ArtHe_07975	cation:proton antiporter	ns	-5
	ArtHe_08235	Ammonium transporter	-14	-19.058
	ArtHe_08770	Aquaporin	ns	-4.97422
	ArtHe_10945	purine permease	-20	ns
	ArtHe_11490	NarK/NasA family nitrate transporter	ns	-5.41929
	ArtHe_11490	MFS transporter	ns	-5
	ArtHe_12705	ammonium transporter	ns	-5
	ArtHe_12800	MFS transporter	ns	-4
	ArtHe_13860	MHS family MFS transporter	-5	ns
	ArtHe_13905	MFS transporter	-4	-4
	ArtHe_13930	purine permease	-4	ns
	ArtHe_16345	MHS family MFS transporter	-6	-10
Cell motility	ArtHe_17535	Flagellin	ns	-20.7605
	ArtHe_17540	Flagellar filament capping protein (fliD)	ns	-12.692
	ArtHe_17545	Flagellar export chaperone (fliS)	ns	-9.37412
	ArtHe_17560	Flagellar biosynthesis protein (flgB)	ns	-10.6683
	ArtHe_17565	Flagellar basal-body rod protein (flgC)	ns	-5.72604
	ArtHe_17570	Flagellar hook-basal body complex protein (fliE)	ns	-10.9824
	ArtHe_17575	Flagellar M-ring protein (fliF)	ns	-7.47107
	ArtHe_17580	Flagellar motor switch protein (fliG)	ns	-5.05767
	ArtHe_17620	Flagellar FlbD family protein	ns	-8.35442
	ArtHe_17625	MotA/TolQ/ExbB proton channel family protein	ns	-4.22162
	ArtHe_17630	Flagellar motor protein (motB)	ns	-4.03443
	ArtHe_17635	Flagellar motor switch protein (fliM)	ns	-5.30223
	ArtHe_17640	Flagellar motor switch protein (fliN)	ns	-5.39206
	ArtHe_17645	FliO/MopB family protein	ns	-5.89747
	ArtHe_17650	Flagellar type III secretion system pore protein (fliP)	ns	-8.93598
	ArtHe_17660	Flagellar biosynthetic protein (fliR)	ns	-5.17505
Nitrogen metabolism	ArtHe_01770	Urease accessory protein (ureG)	ns	-8.53012
	ArtHe_01775	Urease accessory protein (ureF)	-8	-12
	ArtHe_01780	Urease subunit alpha	ns	-7.95988
	ArtHe_01790	Urease subunit gamma	ns	-4.87644
	ArtHe_04130	Urease subunit gamma	ns	-5.33251
	ArtHe_04140	Urease subunit beta	ns	-6.55118
	ArtHe_04145	Urease subunit alpha	ns	-9.24172
	ArtHe_04150	Urease accessory protein	ns	-5.91177
	ArtHe_04155	Urease accessory protein (ureG)	ns	-4.75229
	ArtHe_04160	Urease accessory protein (ureD)	ns	-4.20649
	ArtHe_08230	P-II family nitrogen regulator	ns	-29.12
	ArtHe_10940	urate oxidase	-14	ns
	ArtHe_11495	Respiratory nitrate reductase subunit gamma	ns	-9.52974
	ArtHe_11500	Nitrate reductase molybdenum cofactor assembly chaperone	ns	-5.28378
	ArtHe_11505	Nitrate reductase subunit beta	ns	-5.00999
	ArtHe_11510	Nitrate reductase subunit alpha	ns	-4.05787
	ArtHe_13935	urate oxidase	-5	ns
Iron metabolism	ArtHe_10780	ferritin	-6	-7
