# Supplementary material for: Transcriptional response of the xerotolerant Arthrobacter sp. Helios strain to PEG-induced drought stress
Source: Front Microbiol. 2022 Oct 13;13:1009068. doi: 10.3389/fmicb.2022.1009068 (PMC9608346; doi:10.3389/fmicb.2022.1009068)
Supplement: Supplementary file 1 [file Data_Sheet_1.ZIP › Supplementary table 9.xlsx]

## Sheet: Table S9
Gene ID	Product		Table S9. Genes present in Arthrobacter sp. Helios but not in Arthrobacter koreensis CA15-8
ArtHe_00060	DUF2975 domain-containing protein
ArtHe_00065	helix-turn-helix transcriptional regulator
ArtHe_00080	TetR/AcrR family transcriptional regulator
ArtHe_00115	hypothetical protein
ArtHe_00170	TetR/AcrR family transcriptional regulator
ArtHe_00215	polyketide biosynthesis methyltransferase
ArtHe_00225	aryldialkylphosphatase
ArtHe_00230	hypothetical protein
ArtHe_00235	molybdenum cofactor biosynthesis F family protein
ArtHe_00520	hypothetical protein
ArtHe_00525	S24/S26 family peptidase
ArtHe_00530	hypothetical protein
ArtHe_00580	hypothetical protein
ArtHe_00620	LysR family transcriptional regulator
ArtHe_00630	cysteine hydrolase
ArtHe_00720	hypothetical protein
ArtHe_00925	VOC family protein
ArtHe_00960	polysaccharide deacetylase
ArtHe_00980	hypothetical protein
ArtHe_00990	hypothetical protein
ArtHe_01100	GNAT family N-acetyltransferase
ArtHe_01155	ATP-binding protein
ArtHe_01160	Z1 domain-containing protein
ArtHe_01165	PD-(D/E)XK motif protein
ArtHe_01170	AIPR family protein
ArtHe_01180	hypothetical protein
ArtHe_01185	hypothetical protein
ArtHe_01190	hypothetical protein
ArtHe_01195	hypothetical protein
ArtHe_01215	HNH endonuclease
ArtHe_01335	MFS transporter
ArtHe_01410	hypothetical protein
ArtHe_01715	hypothetical protein
ArtHe_01750	nuclear transport factor 2 family protein
ArtHe_01755	cytosine permease
ArtHe_01760	HoxN/HupN/NixA family nickel/cobalt transporter
ArtHe_01765	urease accessory protein UreD
ArtHe_01770	urease accessory protein UreG
ArtHe_01775	urease accessory protein UreF
ArtHe_01780	urease subunit alpha
ArtHe_01785	urease subunit beta
ArtHe_01790	urease subunit gamma
ArtHe_01840	GNAT family N-acetyltransferase
ArtHe_01875	hypothetical protein
ArtHe_01880	helix-hairpin-helix domain-containing protein
ArtHe_01885	hypothetical protein
ArtHe_01890	radical SAM protein
ArtHe_01895	DUF2997 domain-containing protein
ArtHe_01905	hypothetical protein
ArtHe_01950	LD-carboxypeptidase
ArtHe_01955	class A beta-lactamase-related serine hydrolase
ArtHe_01960	class A beta-lactamase-related serine hydrolase
ArtHe_01975	hypothetical protein
ArtHe_01995	MFS transporter
ArtHe_02580	DegT/DnrJ/EryC1/StrS family aminotransferase
ArtHe_02585	acetyltransferase
ArtHe_02590	DegT/DnrJ/EryC1/StrS family aminotransferase
ArtHe_02595	oligosaccharide flippase family protein
ArtHe_02600	glycosyltransferase
ArtHe_02605	glycosyltransferase
ArtHe_02610	hypothetical protein
ArtHe_02615	hypothetical protein
ArtHe_02620	O-antigen ligase family protein
ArtHe_02625	hypothetical protein
ArtHe_02630	DUF4082 domain-containing protein
ArtHe_02635	hypothetical protein
ArtHe_02640	MFS transporter
ArtHe_02650	WecB/TagA/CpsF family glycosyltransferase
ArtHe_02655	acetyltransferase
ArtHe_02820	hypothetical protein
ArtHe_02835	hypothetical protein
ArtHe_03025	hypothetical protein
ArtHe_03120	hypothetical protein
ArtHe_03215	type II toxin-antitoxin system RelE/ParE family toxin
ArtHe_03220	protein-export chaperone SecB
ArtHe_03490	ScyD/ScyE family protein
ArtHe_03770	cation diffusion facilitator family transporter
ArtHe_03810	TfoX/Sxy family protein
ArtHe_03970	MerR family transcriptional regulator
ArtHe_03995	AEC family transporter
ArtHe_04025	VOC family protein
ArtHe_04085	hypothetical protein
ArtHe_04095	hypothetical protein
ArtHe_04105	TetR/AcrR family transcriptional regulator
ArtHe_04120	GMC family oxidoreductase
ArtHe_04125	FUSC family protein
ArtHe_04130	urease subunit gamma
ArtHe_04135	hypothetical protein
ArtHe_04140	urease subunit beta
ArtHe_04145	urease subunit alpha
ArtHe_04150	urease accessory protein
ArtHe_04155	urease accessory protein UreG
ArtHe_04160	urease accessory protein UreD
ArtHe_04165	HoxN/HupN/NixA family nickel/cobalt transporter
ArtHe_04170	urea transporter
ArtHe_04190	alpha/beta hydrolase
ArtHe_04200	heavy-metal-associated domain-containing protein
ArtHe_04205	heavy-metal-associated domain-containing protein
ArtHe_04215	YHS domain-containing protein
ArtHe_04220	hypothetical protein
ArtHe_04230	PQQ-dependent sugar dehydrogenase
ArtHe_04260	TetR/AcrR family transcriptional regulator
ArtHe_04265	class I SAM-dependent methyltransferase
ArtHe_04615	aspartate/glutamate racemase family protein
ArtHe_04620	hypothetical protein
ArtHe_04665	glycine betaine ABC transporter substrate-binding protein
ArtHe_04815	2-dehydropantoate 2-reductase
ArtHe_04820	LysE family translocator
ArtHe_04825	AraC family transcriptional regulator
ArtHe_04830	hypothetical protein
ArtHe_04920	DUF2809 domain-containing protein
ArtHe_05070	PepSY domain-containing protein
ArtHe_05145	DUF1801 domain-containing protein
ArtHe_05160	YciI family protein
ArtHe_05165	hypothetical protein
ArtHe_05175	NACHT domain-containing protein
ArtHe_05195	hypothetical protein
ArtHe_05275	hypothetical protein
ArtHe_05280	hypothetical protein
ArtHe_05285	DUF6325 family protein
ArtHe_05315	ferritin-like domain-containing protein
ArtHe_05320	TetR/AcrR family transcriptional regulator
ArtHe_05375	CotH kinase family protein
ArtHe_05380	polyphosphate polymerase domain-containing protein
ArtHe_05385	DUF4956 domain-containing protein
ArtHe_05395	DASS family sodium-coupled anion symporter
ArtHe_05425	hypothetical protein
ArtHe_05440	DUF3445 domain-containing protein
ArtHe_05450	hypothetical protein
ArtHe_05535	pentapeptide repeat-containing protein
ArtHe_05580	YegP family protein
ArtHe_05590	hypothetical protein
ArtHe_05595	hypothetical protein
ArtHe_05610	ABC transporter substrate-binding protein
ArtHe_05615	hypothetical protein
ArtHe_05900	polysaccharide pyruvyl transferase family protein
ArtHe_06405	ATP-binding protein
ArtHe_06650	reductase
ArtHe_06655	pentapeptide repeat-containing protein
ArtHe_06665	DMT family transporter
ArtHe_06730	ABC transporter permease
ArtHe_06905	hypothetical protein
ArtHe_06930	class I SAM-dependent methyltransferase
ArtHe_06935	hypothetical protein
ArtHe_06940	dihydrodipicolinate synthase family protein
ArtHe_06945	NAD(P)-dependent oxidoreductase
ArtHe_06980	amidohydrolase family protein
ArtHe_06990	LPXTG cell wall anchor domain-containing protein
ArtHe_06995	hypothetical protein
ArtHe_07135	integrase core domain-containing protein
ArtHe_07145	hypothetical protein
ArtHe_07155	hypothetical protein
ArtHe_07165	hypothetical protein
ArtHe_07170	TetR/AcrR family transcriptional regulator
ArtHe_07175	hypothetical protein
ArtHe_07180	GDSL-type esterase/lipase family protein
ArtHe_07185	class A beta-lactamase
ArtHe_07190	CPBP family intramembrane metalloprotease
ArtHe_07205	TetR family transcriptional regulator
ArtHe_07210	hypothetical protein
ArtHe_07215	TetR family transcriptional regulator
ArtHe_07220	alpha/beta fold hydrolase
ArtHe_07235	histidine kinase
ArtHe_07330	PhoX family phosphatase
ArtHe_07365	lipase maturation factor family protein
ArtHe_07395	hypothetical protein
ArtHe_07400	TIGR00645 family protein
ArtHe_07425	cupin domain-containing protein
ArtHe_07485	mandelate racemase/muconate lactonizing enzyme family protein
ArtHe_07510	hypothetical protein
ArtHe_07525	serine/threonine protein phosphatase
ArtHe_07570	hypothetical protein
ArtHe_07740	LuxR C-terminal-related transcriptional regulator
ArtHe_08035	transcriptional regulator
ArtHe_08040	hypothetical protein
ArtHe_08075	mandelate racemase/muconate lactonizing enzyme family protein
ArtHe_08090	heme-binding protein
ArtHe_08095	fucose isomerase
ArtHe_08125	C4-dicarboxylate ABC transporter
ArtHe_08130	homoserine dehydrogenase
ArtHe_08135	four-carbon acid sugar kinase family protein
ArtHe_08140	class II aldolase/adducin family protein
ArtHe_08145	DeoR/GlpR family DNA-binding transcription regulator
ArtHe_08220	NUDIX domain-containing protein
ArtHe_08285	hypothetical protein
ArtHe_08535	MmcQ/YjbR family DNA-binding protein
ArtHe_08815	ATP-dependent Clp protease adapter ClpS
ArtHe_09035	hypothetical protein
ArtHe_09305	acyltransferase
ArtHe_09310	hypothetical protein
ArtHe_09340	DUF2304 domain-containing protein
ArtHe_09365	hypothetical protein
ArtHe_09585	DUF6328 family protein
ArtHe_09640	MarR family transcriptional regulator
ArtHe_09790	putative transporter small subunit
ArtHe_09985	L-seryl-tRNA(Sec) selenium transferase
ArtHe_09995	selenide, water dikinase SelD
ArtHe_10000	polysulfide reductase NrfD
ArtHe_10020	VOC family protein
ArtHe_10030	hypothetical protein
ArtHe_10035	AraC family transcriptional regulator
ArtHe_10040	hypothetical protein
ArtHe_10045	hypothetical protein
ArtHe_10150	hypothetical protein
ArtHe_10645	class II fructose-bisphosphate aldolase
ArtHe_10660	hypothetical protein
ArtHe_10785	hypothetical protein
ArtHe_10925	2-oxo-4-hydroxy-4-carboxy-5-ureidoimidazoline decarboxylase
ArtHe_10930	hydroxyisourate hydrolase
ArtHe_10940	urate oxidase
ArtHe_10960	aldolase
ArtHe_10965	bifunctional allantoicase/(S)-ureidoglycine aminohydrolase
ArtHe_11050	hypothetical protein
ArtHe_11130	nucleotidyltransferase family protein
ArtHe_11180	CAP domain-containing protein
ArtHe_11300	MBL fold metallo-hydrolase
ArtHe_11450	DUF4287 domain-containing protein
ArtHe_11460	AzlD domain-containing protein
ArtHe_11465	AzlC family ABC transporter permease
ArtHe_11470	XRE family transcriptional regulator
ArtHe_11705	HAD-IA family hydrolase
ArtHe_11740	flp pilus-assembly TadE/G-like family protein
ArtHe_11750	DUF4244 domain-containing protein
ArtHe_11755	tannase/feruloyl esterase family alpha/beta hydrolase
ArtHe_11760	hypothetical protein
ArtHe_11970	phosphatase PAP2 family protein
ArtHe_12000	NYN domain-containing protein
ArtHe_12245	alpha/beta hydrolase
ArtHe_12255	helix-turn-helix transcriptional regulator
ArtHe_12345	transporter
ArtHe_12360	MFS transporter
ArtHe_12365	M81 family metallopeptidase
ArtHe_12370	D-serine ammonia-lyase
ArtHe_12485	aldolase
ArtHe_12490	bifunctional allantoicase/(S)-ureidoglycine aminohydrolase
ArtHe_12505	MgtC/SapB family protein
ArtHe_12540	TIGR03767 family metallophosphoesterase
ArtHe_12580	LysR substrate-binding domain-containing protein
ArtHe_12660	VOC family protein
ArtHe_12670	CPBP family intramembrane metalloprotease
ArtHe_12730	sugar ABC transporter substrate-binding protein
ArtHe_12765	biliverdin-producing heme oxygenase
ArtHe_12795	ATP-binding cassette domain-containing protein
ArtHe_12945	cobalamin-independent methionine synthase II family protein
ArtHe_12950	hypothetical protein
ArtHe_12955	DUF427 domain-containing protein
ArtHe_13000	hypothetical protein
ArtHe_13095	Pyoverdin chromophore biosynthetic protein pvcC
ArtHe_13190	type I restriction enzyme HsdR N-terminal domain-containing protein
ArtHe_13235	antibiotic biosynthesis monooxygenase
ArtHe_13255	ArsR family transcriptional regulator
ArtHe_13350	VOC family protein
ArtHe_13365	hypothetical protein
ArtHe_13370	hypothetical protein
ArtHe_13430	fucose isomerase
ArtHe_13440	exo-alpha-sialidase
ArtHe_13450	tripartite tricarboxylate transporter TctB family protein
ArtHe_13470	hypothetical protein
ArtHe_13475	hypothetical protein
ArtHe_13480	hypothetical protein
ArtHe_13490	hypothetical protein
ArtHe_13520	xanthine dehydrogenase accessory protein XdhC
ArtHe_13525	xanthine dehydrogenase molybdopterin binding subunit
ArtHe_13530	FAD binding domain-containing protein
ArtHe_13540	DUF1801 domain-containing protein
ArtHe_13560	hypothetical protein
ArtHe_13570	MepB family protein
ArtHe_13585	HD domain-containing protein
ArtHe_13610	Dabb family protein
ArtHe_13630	carboxymuconolactone decarboxylase family protein
ArtHe_13640	DUF4386 domain-containing protein
ArtHe_13645	TetR/AcrR family transcriptional regulator C-terminal domain-containing protein
ArtHe_13650	hypothetical protein
ArtHe_13685	hypothetical protein
ArtHe_13705	hypothetical protein
ArtHe_13710	DUF4062 domain-containing protein
ArtHe_13730	hypothetical protein
ArtHe_13740	DUF4839 domain-containing protein
ArtHe_13760	hypothetical protein
ArtHe_13765	PIN domain-containing protein
ArtHe_13770	hypothetical protein
ArtHe_13800	nuclear transport factor 2 family protein
ArtHe_13805	molybdenum cofactor biosynthesis F family protein
ArtHe_13835	branched-chain amino acid ABC transporter permease
ArtHe_13840	ABC transporter substrate-binding protein
ArtHe_13865	4-hydroxyphenylacetate 3-monooxygenase, oxygenase component
ArtHe_13920	dienelactone hydrolase family protein
ArtHe_13935	urate oxidase
ArtHe_13940	hydroxyisourate hydrolase
ArtHe_13945	2-oxo-4-hydroxy-4-carboxy-5-ureidoimidazoline decarboxylase
ArtHe_13955	FAD binding domain-containing protein
ArtHe_13975	hypothetical protein
ArtHe_13980	tail fiber protein
ArtHe_14075	Asp23/Gls24 family envelope stress response protein
ArtHe_14180	hypothetical protein
ArtHe_14235	NAD(P)H-dependent oxidoreductase
ArtHe_14255	FAD-dependent monooxygenase
ArtHe_14260	phosphotriesterase
ArtHe_14265	phosphotriesterase
ArtHe_14280	ferredoxin
ArtHe_14295	calcium:proton antiporter
ArtHe_14300	lactoylglutathione lyase
ArtHe_14335	TetR family transcriptional regulator C-terminaldomain-containing protein
ArtHe_14340	primary-amine oxidase
ArtHe_14345	hypothetical protein
ArtHe_14410	VOC family protein
ArtHe_14430	1-aminocyclopropane-1-carboxylate deaminase
ArtHe_14445	hypothetical protein
ArtHe_14450	PLP-dependent transferase
ArtHe_14480	glycosyltransferase
ArtHe_14485	manganese catalase family protein
ArtHe_14495	D-aminoacylase
ArtHe_14500	hypothetical protein
ArtHe_14540	MurR/RpiR family transcriptional regulator
ArtHe_14570	hypothetical protein
ArtHe_14745	AsnC family transcriptional regulator
ArtHe_14750	LysE family transporter
ArtHe_14770	hypothetical protein
ArtHe_14935	DLW-39 family protein
ArtHe_14975	hypothetical protein
ArtHe_15060	isopeptide-forming domain-containing fimbrial protein
ArtHe_15130	hypothetical protein
ArtHe_15240	hypothetical protein
ArtHe_15870	glycerol-3-phosphate responsive antiterminator
ArtHe_15890	MFS transporter
ArtHe_15920	LysR family transcriptional regulator
ArtHe_15945	SMR family transporter
ArtHe_15950	SMR family transporter
ArtHe_16080	hypothetical protein
ArtHe_16160	transcriptional regulator
ArtHe_16180	hypothetical protein
ArtHe_16230	GyrI-like domain-containing protein
ArtHe_16235	hypothetical protein
ArtHe_16285	hypothetical protein
ArtHe_16295	hypothetical protein
ArtHe_16310	hypothetical protein
ArtHe_16320	thymidylate kinase
ArtHe_16325	TetR/AcrR family transcriptional regulator
ArtHe_16335	low temperature requirement protein A
ArtHe_16350	FAD-dependent monooxygenase
ArtHe_16360	TIGR03987 family protein
ArtHe_16370	hypothetical protein
ArtHe_16380	NAD(P)-dependent oxidoreductase
ArtHe_16385	GNAT family N-acetyltransferase
ArtHe_16450	MarR family transcriptional regulator
ArtHe_16455	MATE family efflux transporter
ArtHe_16460	cupin domain-containing protein
ArtHe_16485	MurR/RpiR family transcriptional regulator
ArtHe_16505	N-acetylmuramic acid 6-phosphate etherase
ArtHe_16510	anhydro-N-acetylmuramic acid kinase
ArtHe_16515	beta-lactamase family protein
ArtHe_16525	hypothetical protein
ArtHe_16550	class A beta-lactamase-related serine hydrolase
ArtHe_16560	D-aminoacylase
ArtHe_16585	quercetin 2,3-dioxygenase
ArtHe_16705	4'-phosphopantetheinyl transferase superfamily protein
ArtHe_16730	hypothetical protein
ArtHe_16735	hypothetical protein
ArtHe_16770	helix-turn-helix domain-containing protein
ArtHe_16790	cyclase family protein
ArtHe_16800	amidohydrolase
ArtHe_16825	LysR family transcriptional regulator
ArtHe_16840	substrate-binding domain-containing protein
ArtHe_16985	HtaA domain-containing protein
ArtHe_16990	ABC transporter substrate-binding protein
ArtHe_17025	hypothetical protein
ArtHe_17035	hypothetical protein
ArtHe_17040	CPBP family intramembrane metalloprotease
ArtHe_17045	rhodanese-like domain-containing protein
ArtHe_17120	sugar phosphate isomerase/epimerase
ArtHe_17155	L-fuconate dehydratase
ArtHe_17160	L-rhamnose mutarotase
ArtHe_17170	amidohydrolase family protein
ArtHe_17185	ABC transporter substrate-binding protein
ArtHe_17230	peptidoglycan-binding protein
ArtHe_17235	hypothetical protein
ArtHe_17265	L-2-hydroxyglutarate oxidase
ArtHe_17285	hypothetical protein
ArtHe_17325	PadR family transcriptional regulator
ArtHe_17330	DUF1048 domain-containing protein
ArtHe_17345	hypothetical protein
ArtHe_17420	DoxX family protein
ArtHe_17455	DUF320 domain-containing protein
ArtHe_17695	alpha/beta hydrolase
ArtHe_17825	hypothetical protein
